# Supplementary material for: 5-Iodo-2,7-dimethyl-3-phenyl­sulfinyl-1-benzofuran
Source: Acta Crystallogr Sect E Struct Rep Online. 2008 Jan 23;64(Pt 2):o486. doi: 10.1107/S1600536808001797 (PMC2960312; doi:10.1107/S1600536808001797)
Supplement: Supplementary file 2 [file e-64-0o486-Isup2.hkl]

# 
# h,k,l, Fc-squared, Fo-squared, sigma(Fo-squared) and status flag 
# 
data_I
_shelx_title ' 07YS IN C2/C' 
_shelx_refln_list_code          4 
_shelx_F_calc_maximum      537.35 
_exptl_crystal_F_000      1552.00 
_reflns_d_resolution_high  0.7830 
 
loop_ 
 _symmetry_equiv_pos_as_xyz 
 'x, y, z' 
 '-x, y, -z+1/2' 
 'x+1/2, y+1/2, z' 
 '-x+1/2, y+1/2, -z+1/2' 
 '-x, -y, -z' 
 'x, -y, z-1/2' 
 '-x+1/2, -y+1/2, -z' 
 'x+1/2, -y+1/2, z-1/2' 
 
_cell_length_a    24.4683 
_cell_length_b     8.1686 
_cell_length_c    16.2345 
_cell_angle_alpha  90.000 
_cell_angle_beta  113.015 
_cell_angle_gamma  90.000 
 
_shelx_F_squared_multiplier     1.000 
 
loop_ 
 _refln_index_h 
 _refln_index_k 
 _refln_index_l 
 _refln_F_squared_calc 
 _refln_F_squared_meas 
 _refln_F_squared_sigma 
 _refln_observed_status 
   4   0   0    45778.60    42681.87    706.44 o 
   6   0   0      905.52      721.47     21.43 o 
   8   0   0    65345.79    64174.81    637.94 o 
  10   0   0    11290.64    10930.84    186.62 o 
  12   0   0    99887.88   100979.91    996.93 o 
  14   0   0    22302.40    23208.69    328.84 o 
  16   0   0     9072.55     8866.64    127.78 o 
  18   0   0    63588.09    61827.50    644.08 o 
  20   0   0     7282.02     7658.16    182.37 o 
  22   0   0      833.73      821.38     64.52 o 
  24   0   0    19242.48    19170.51    366.19 o 
  26   0   0     2788.78     2998.37    122.41 o 
  28   0   0     1629.53     1831.55    104.36 o 
   1   1   0    60427.45    48927.21    752.70 o 
   3   1   0     7772.33     8103.11     74.70 o 
   5   1   0      773.44      818.73     14.16 o 
   7   1   0   114228.76   103738.86    608.38 o 
   9   1   0        4.09      188.35     43.05 o 
  11   1   0    39105.52    40157.17    295.10 o 
  13   1   0     2743.37     2831.58     47.64 o 
  15   1   0     2707.20     2721.11     49.69 o 
  17   1   0     7451.10     7278.37     94.97 o 
  19   1   0     5159.07     5345.83     81.43 o 
  21   1   0       62.16      166.15     43.91 o 
  23   1   0     3375.16     3301.87     67.56 o 
  25   1   0     9592.76     9813.91    134.59 o 
  27   1   0      330.35      390.15     59.13 o 
   0   2   0   121624.66   113166.80   1113.07 o 
   2   2   0    38715.91    38743.61    293.11 o 
   4   2   0     1595.84     1685.74     25.63 o 
   6   2   0     6963.63     6917.46     70.49 o 
   8   2   0      180.94      221.35     10.51 o 
  10   2   0      346.49      480.24     22.88 o 
  12   2   0    38069.91    39000.70    266.61 o 
  14   2   0       20.14       43.33     14.07 o 
  16   2   0      317.95      355.73     26.17 o 
  18   2   0     5223.73     5219.18     79.80 o 
  20   2   0    14849.29    14680.04    164.47 o 
  22   2   0     3542.30     3565.05     69.99 o 
  24   2   0     1270.36     1238.64     44.74 o 
  26   2   0       74.25       57.57     23.28 o 
  28   2   0       53.97       53.40     25.75 o 
   1   3   0   135119.52   125003.32   1434.59 o 
   3   3   0     9714.04    11375.63     90.37 o 
   5   3   0    62622.41    59209.39    415.65 o 
   7   3   0    41289.50    42019.11    687.83 o 
   9   3   0     9190.77     9734.34    126.43 o 
  11   3   0    54255.08    54825.32    332.59 o 
  13   3   0    57167.06    55988.72    377.56 o 
  15   3   0      608.01      696.87     27.64 o 
  17   3   0     6053.97     6016.64     85.70 o 
  19   3   0    27982.10    26988.78    262.14 o 
  21   3   0       55.95       83.86     21.02 o 
  23   3   0    14228.92    14316.09    169.76 o 
  25   3   0     7825.43     7866.71    118.80 o 
  27   3   0     1645.24     1522.77     53.22 o 
   0   4   0    31191.02    32261.64    472.83 o 
   2   4   0     5231.30     5396.58     51.46 o 
   4   4   0     5874.26     6480.28     60.20 o 
   6   4   0    24446.18    24829.37    187.51 o 
   8   4   0    14995.92    16045.49    130.65 o 
  10   4   0     1949.30     1888.28     29.24 o 
  12   4   0    27302.17    26626.36    242.56 o 
  14   4   0     1220.40     1173.42     26.41 o 
  16   4   0     1161.18     1172.27     28.44 o 
  18   4   0     3596.38     3620.76     66.27 o 
  20   4   0     1640.03     1694.34     47.47 o 
  22   4   0     1954.28     1975.72     68.45 o 
  24   4   0     3353.37     3641.30    142.12 o 
  26   4   0     3009.87     2977.62    120.33 o 
   1   5   0     4006.99     4401.95     47.39 o 
   3   5   0      818.19     1028.19     26.32 o 
   5   5   0     2697.71     2804.74     36.78 o 
   7   5   0     1210.84     1278.76     25.56 o 
   9   5   0      108.73      137.41     12.89 o 
  11   5   0     3133.93     3376.53     54.71 o 
  13   5   0     5255.00     5393.35    132.88 o 
  15   5   0       33.29       17.48     29.05 o 
  17   5   0      370.13      428.43     50.42 o 
  19   5   0     1459.56     1437.55     55.72 o 
  21   5   0       33.42       82.22     28.37 o 
  23   5   0      821.82      852.22     51.75 o 
  25   5   0      860.43      791.33     51.54 o 
   0   6   0    24867.41    25251.81    275.18 o 
   2   6   0     7358.01     7612.89     74.20 o 
   4   6   0     3299.00     3322.63     52.13 o 
   6   6   0    29487.27    29298.00    262.58 o 
   8   6   0     7050.92     7124.36     88.49 o 
  10   6   0     5217.72     5193.87     74.22 o 
  12   6   0    27102.12    27084.93    255.13 o 
  14   6   0     2950.25     2812.35     56.72 o 
  16   6   0      637.08      711.28     32.67 o 
  18   6   0     7371.75     7361.37    107.29 o 
  20   6   0     3145.75     3151.59     86.84 o 
  22   6   0     2601.35     2745.06     84.86 o 
   1   7   0    10238.61    10129.77    143.39 o 
   3   7   0      186.77      236.35     63.69 o 
   5   7   0     7440.91     7518.78     93.10 o 
   7   7   0     7525.92     7451.18     94.35 o 
   9   7   0     1569.16     1551.12     50.51 o 
  11   7   0     8515.90     8201.10    105.43 o 
  13   7   0     4197.65     4111.61     71.27 o 
  15   7   0      890.01      921.31     37.15 o 
  17   7   0      530.67      583.65     33.48 o 
  19   7   0     4381.66     4561.58     84.57 o 
  21   7   0      124.32      113.31     25.39 o 
   0   8   0       12.83       24.90     30.08 o 
   2   8   0      387.42      402.55     32.04 o 
   4   8   0      866.75      863.85     53.63 o 
   6   8   0      797.23      687.26     38.94 o 
   8   8   0      276.89      369.54     34.09 o 
  10   8   0     2196.74     2166.40     64.70 o 
  12   8   0       20.92        6.67     23.63 o 
  14   8   0      157.49      158.37     23.67 o 
  16   8   0       30.47       37.96     21.46 o 
  18   8   0        2.91        5.00     28.61 o 
   1   9   0     6009.29     5770.11    111.27 o 
   3   9   0      276.47      352.06     37.14 o 
   5   9   0      523.58      564.41     41.21 o 
   7   9   0     6674.28     6582.95    122.57 o 
   9   9   0      152.46      106.32     29.15 o 
  11   9   0     4213.07     4174.49     97.13 o 
  13   9   0     1287.62     1433.59     60.59 o 
   0  10   0     8977.16     8126.01    204.77 o 
   2  10   0      169.84      148.82     33.66 o 
   4  10   0      290.98      278.86     37.85 o 
   6  10   0     2003.07     2005.12     69.63 o 
   8  10   0     2630.82     2622.00     79.93 o 
 -29   1   1     7629.23     7951.25    243.47 o 
 -27   1   1      331.50      343.70     38.32 o 
 -25   1   1     7814.83     8012.79    116.35 o 
 -23   1   1     9898.82     9562.90    125.61 o 
 -21   1   1       41.21       97.62     55.53 o 
 -19   1   1    25175.56    25423.74    244.61 o 
 -17   1   1    15047.06    14778.90    154.99 o 
 -15   1   1       57.38       68.23     13.65 o 
 -13   1   1     8396.33     8352.70     79.82 o 
 -11   1   1    95704.42    91271.62    640.36 o 
  -9   1   1      109.72      107.14     12.78 o 
  -7   1   1   115742.92   106406.63    741.29 o 
  -5   1   1    35886.60    35370.27    214.01 o 
  -3   1   1     4784.82     5392.71    124.23 o 
  -1   1   1    39166.89    35484.84    370.59 o 
   1   1   1    22697.44    21829.84    355.21 o 
   3   1   1    12269.53    12672.76    111.15 o 
   5   1   1    74429.73    68341.23    529.55 o 
   7   1   1    82263.39    78530.45    796.59 o 
   9   1   1     2143.90     2167.81     28.61 o 
  11   1   1    18954.79    19400.40    145.30 o 
  13   1   1    40606.05    40496.67    350.36 o 
  15   1   1     8167.39     8159.34    107.06 o 
  17   1   1     8325.06     8457.49    106.39 o 
  19   1   1     3525.16     3562.96     65.09 o 
  21   1   1     1858.85     1832.49     49.19 o 
  23   1   1     5438.41     5382.33     90.17 o 
  25   1   1    10218.62     9969.04    170.10 o 
  27   1   1     2397.15     2439.30     83.25 o 
 -28   2   1     1997.09     2100.90     60.87 o 
 -26   2   1     5633.96     5916.57     99.95 o 
 -24   2   1     6706.32     6729.05    103.24 o 
 -22   2   1     8343.50     7932.81    110.09 o 
 -20   2   1     5144.88     5229.40     81.74 o 
 -18   2   1    58416.23    57512.76    493.55 o 
 -16   2   1     8388.11     8630.02     96.58 o 
 -14   2   1     4815.73     5345.83     59.52 o 
 -12   2   1    32120.12    31268.61    235.74 o 
 -10   2   1    18160.15    17612.21    116.57 o 
  -8   2   1    12599.84    13501.24     90.06 o 
  -6   2   1    39557.71    39426.68    324.96 o 
  -4   2   1    75805.77    71162.13    497.96 o 
  -2   2   1   135959.81   118242.49   1401.91 o 
   0   2   1   123594.16   108498.45   1111.42 o 
   2   2   1    20180.21    19865.22    165.72 o 
   4   2   1     1822.86     2188.92     31.96 o 
   6   2   1    66669.71    61774.71    441.93 o 
   8   2   1    36176.31    35969.89    264.85 o 
  10   2   1     9308.18    10110.92    104.04 o 
  12   2   1    34040.05    33850.46    238.06 o 
  14   2   1    39666.09    40037.91    281.14 o 
  16   2   1      859.43      839.08     38.26 o 
  18   2   1     9076.20     8884.99    141.93 o 
  20   2   1     8340.87     8409.77    113.46 o 
  22   2   1      151.58      163.60     27.86 o 
  24   2   1    10104.78     9984.11    135.62 o 
  26   2   1     3893.37     3814.50     80.78 o 
 -27   3   1       27.27       34.30     27.05 o 
 -25   3   1     1760.08     1771.87     53.24 o 
 -23   3   1      199.10      261.05     38.99 o 
 -21   3   1     2474.23     2541.44     57.65 o 
 -19   3   1     1783.19     1737.40     49.99 o 
 -17   3   1      494.26      549.45     27.68 o 
 -15   3   1      155.83      222.88     19.72 o 
 -13   3   1      229.14      238.95     12.56 o 
 -11   3   1     7405.50     7009.68     57.25 o 
  -9   3   1     6101.69     6254.87     59.91 o 
  -7   3   1     2563.92     2838.12     59.24 o 
  -5   3   1      290.58      326.17     23.17 o 
  -3   3   1    10417.70    10974.68     86.83 o 
  -1   3   1    22606.20    23983.21    174.83 o 
   1   3   1      111.89      139.15     13.57 o 
   3   3   1     2637.07     2945.96     33.62 o 
   5   3   1     2943.22     3040.80     40.30 o 
   7   3   1    17645.09    18536.31    167.65 o 
   9   3   1     2478.41     2512.27     31.78 o 
  11   3   1     2390.74     2524.04     44.24 o 
  13   3   1      493.96      486.62     18.50 o 
  15   3   1      932.11      961.02     26.20 o 
  17   3   1      169.58      197.39     24.61 o 
  19   3   1      904.17      924.42     36.53 o 
  21   3   1     3079.25     3043.78     64.52 o 
  23   3   1      775.82      803.29     39.67 o 
  25   3   1       10.51       15.63     20.56 o 
 -26   4   1       58.54       41.83     29.04 o 
 -24   4   1    10560.67    10361.61    173.94 o 
 -22   4   1      829.81      882.63     47.28 o 
 -20   4   1     7509.58     7627.90    166.50 o 
 -18   4   1     5077.15     5070.04     78.83 o 
 -16   4   1    15884.86    15722.93    156.32 o 
 -14   4   1     5771.16     5633.14     60.32 o 
 -12   4   1    14940.93    14555.69    103.45 o 
 -10   4   1    11235.03    11406.44    116.47 o 
  -8   4   1     5129.59     6005.77     59.60 o 
  -6   4   1    55860.31    55439.92    392.72 o 
  -4   4   1       79.70       65.90     13.63 o 
  -2   4   1     3417.82     3683.78     59.62 o 
   0   4   1    21076.29    21707.40    162.52 o 
   2   4   1    58074.84    59334.02    416.93 o 
   4   4   1     9282.36     9699.58    135.39 o 
   6   4   1     9426.33     9368.51     83.44 o 
   8   4   1     8840.92     8164.30     78.40 o 
  10   4   1     5020.18     5397.16     70.03 o 
  12   4   1    19882.05    20094.18    193.03 o 
  14   4   1     9178.07     9347.75     88.32 o 
  16   4   1      888.36      830.51     25.64 o 
  18   4   1    15644.17    15280.37    134.73 o 
  20   4   1     1312.07     1305.48     43.39 o 
  22   4   1       89.15      112.09     26.88 o 
  24   4   1     1148.02     1062.76     55.37 o 
 -25   5   1     3846.93     3793.14    101.25 o 
 -23   5   1    16999.87    16172.92    498.86 o 
 -21   5   1       33.16      113.32     38.17 o 
 -19   5   1     5902.74     5673.92    112.21 o 
 -17   5   1    24889.03    24553.07    300.00 o 
 -15   5   1      175.98      175.70     26.40 o 
 -13   5   1    35601.46    35305.14    316.12 o 
 -11   5   1     7317.18     7448.38     90.68 o 
  -9   5   1     4531.17     4603.43     63.90 o 
  -7   5   1    15568.32    14760.54    122.25 o 
  -5   5   1    51929.34    52428.57    374.90 o 
  -3   5   1      203.03      123.88     10.34 o 
  -1   5   1    24319.14    25484.24    191.75 o 
   1   5   1    53066.22    52376.18    373.37 o 
   3   5   1      387.06      391.74     30.05 o 
   5   5   1    17479.83    17795.04    143.26 o 
   7   5   1    34796.24    34969.48    264.13 o 
   9   5   1     9863.80    10021.73     94.85 o 
  11   5   1    20409.72    20753.68    171.96 o 
  13   5   1     6900.24     6804.11     92.25 o 
  15   5   1     7252.08     6896.72     81.81 o 
  17   5   1     2434.83     2505.72     70.09 o 
  19   5   1    19161.16    19339.12    259.00 o 
  21   5   1      755.04      694.79     45.28 o 
  23   5   1      473.60      550.96     43.54 o 
 -24   6   1     1213.34     1256.93     62.67 o 
 -22   6   1      777.22      760.52     48.89 o 
 -20   6   1      462.20      467.79     30.83 o 
 -18   6   1      890.72      849.07     36.29 o 
 -16   6   1     3530.28     3524.41     65.65 o 
 -14   6   1     2497.67     2362.82     50.92 o 
 -12   6   1     1752.30     1772.93     42.26 o 
 -10   6   1       81.32       69.72     15.81 o 
  -8   6   1     1039.88     1091.00     31.18 o 
  -6   6   1     4491.48     4521.90     64.33 o 
  -4   6   1      177.74      193.89     17.06 o 
  -2   6   1        3.03       27.88     13.96 o 
   0   6   1     7169.45     7314.40     76.93 o 
   2   6   1     1182.49     1038.12     23.92 o 
   4   6   1     4177.46     4165.38     50.53 o 
   6   6   1      164.59      215.38     15.53 o 
   8   6   1     9962.65    10116.14    114.29 o 
  10   6   1        5.68       39.01     15.08 o 
  12   6   1     2434.29     2466.02     56.29 o 
  14   6   1       49.54       39.33     17.46 o 
  16   6   1     2052.74     2010.96     77.98 o 
  18   6   1     1412.10     1607.77     75.18 o 
  20   6   1      532.52      466.41     42.53 o 
  22   6   1       11.03       73.95     31.52 o 
 -21   7   1      383.85      448.06     56.22 o 
 -19   7   1     2320.83     2300.15     74.87 o 
 -17   7   1     4309.76     4234.79     76.93 o 
 -15   7   1      117.50      124.82     31.82 o 
 -13   7   1     3488.86     3278.54     61.89 o 
 -11   7   1     8667.08     8643.87    108.15 o 
  -9   7   1      215.21      227.45     21.57 o 
  -7   7   1     1072.29     1098.66     33.75 o 
  -5   7   1     8153.32     8037.65    169.16 o 
  -3   7   1     2900.68     2905.43     51.77 o 
  -1   7   1     9755.28     9686.55    109.97 o 
   1   7   1     4372.90     4392.82     83.03 o 
   3   7   1     3950.33     3957.65     79.32 o 
   5   7   1     6529.25     6823.62    111.37 o 
   7   7   1     5767.89     5610.42     84.11 o 
   9   7   1      529.44      556.14     28.03 o 
  11   7   1        7.01       33.00     20.30 o 
  13   7   1     6587.16     6381.85     93.73 o 
  15   7   1     1725.82     1654.19     48.34 o 
  17   7   1     3949.16     4173.74     78.77 o 
  19   7   1     1254.05     1169.91     45.33 o 
 -18   8   1    10095.22     9551.78    207.78 o 
 -16   8   1     1085.87     1254.60     55.25 o 
 -14   8   1      919.73      866.72     55.04 o 
 -12   8   1    10900.51    10756.10    132.30 o 
 -10   8   1     5438.34     5285.22     81.93 o 
  -8   8   1     2301.44     2140.02     84.86 o 
  -6   8   1     5450.75     5387.59    100.50 o 
  -4   8   1     9467.09     9211.03    141.67 o 
  -2   8   1     1909.06     1863.80     57.83 o 
   0   8   1    14415.75    13845.65    188.37 o 
   2   8   1     5211.61     5052.51    129.46 o 
   4   8   1      357.39      353.52     32.77 o 
   6   8   1    12777.46    12499.10    178.24 o 
   8   8   1     3232.31     3099.77     76.44 o 
  10   8   1        1.65       25.94     23.09 o 
  12   8   1     5290.50     5286.04    107.58 o 
  14   8   1     8501.05     8229.08    144.23 o 
  16   8   1      683.63      689.96     37.46 o 
 -15   9   1       15.62        4.36     40.87 o 
 -13   9   1       71.43      111.00     46.68 o 
 -11   9   1     2147.52     2244.39     69.90 o 
  -9   9   1       95.10       84.80     27.85 o 
  -7   9   1     1528.62     1373.38     71.89 o 
  -5   9   1      505.07      547.62     53.94 o 
  -3   9   1       23.10        5.83     23.83 o 
  -1   9   1     1407.59     1445.15     85.17 o 
   1   9   1      244.15      297.54     39.94 o 
   3   9   1       22.63       -0.21     23.63 o 
   5   9   1      369.92      357.21     49.79 o 
   7   9   1     2815.10     2732.95     76.02 o 
   9   9   1       63.27      120.30     30.68 o 
  11   9   1      270.90      330.96     43.36 o 
  13   9   1      771.85      850.80     50.93 o 
  -8  10   1       47.63       98.96     42.32 o 
  -6  10   1     1015.06      919.71     50.21 o 
  -4  10   1      658.92      664.32     46.43 o 
  -2  10   1        4.54      -19.12     28.55 o 
   0  10   1      597.98      517.15     43.78 o 
   2  10   1     2590.88     2347.59     74.76 o 
   4  10   1      195.95      160.31     39.63 o 
   6  10   1     1175.35     1137.25     56.15 o 
 -28   0   2     1454.40     1304.16     86.52 o 
 -26   0   2     1350.04     1431.13     86.93 o 
 -24   0   2     7939.23     7692.60    193.36 o 
 -22   0   2    28529.01    28613.67    335.92 o 
 -20   0   2     5045.83     5016.51     93.25 o 
 -18   0   2    53846.93    53522.13   1023.04 o 
 -16   0   2    25433.74    25674.44    287.64 o 
 -14   0   2     1226.14     1263.52     42.70 o 
 -12   0   2    36977.02    33884.13    291.88 o 
 -10   0   2     7255.74     7251.57     76.91 o 
  -8   0   2    24007.72    24873.51    240.12 o 
  -6   0   2   288746.81   203190.88   3562.41 o 
  -4   0   2   144074.88   112443.05    935.53 o 
   0   0   2     6381.25     6237.82     99.59 o 
   2   0   2   127110.25   102439.31   1426.78 o 
   4   0   2    22006.66    23269.76    374.48 o 
   6   0   2   185097.84   163120.34   1169.70 o 
   8   0   2    20484.68    20287.36    165.15 o 
  10   0   2     4465.47     4714.19     56.38 o 
  12   0   2    54865.79    53387.14    550.14 o 
  14   0   2    62827.80    62823.33   1032.27 o 
  16   0   2     9972.54    10348.64    213.69 o 
  18   0   2     4163.90     4178.67    123.65 o 
  20   0   2    34089.20    32113.78    532.78 o 
  22   0   2      197.75      247.10     46.06 o 
  24   0   2     5649.46     5408.56    164.52 o 
  26   0   2    14966.55    14672.33    319.50 o 
 -29   1   2     5333.67     5157.42    120.87 o 
 -27   1   2      500.52      531.65     34.91 o 
 -25   1   2     1056.62      930.25     39.47 o 
 -23   1   2     4730.34     4718.62     93.72 o 
 -21   1   2      504.87      507.54     28.14 o 
 -19   1   2     7058.39     7123.68     80.65 o 
 -17   1   2     5247.75     5420.71     64.68 o 
 -15   1   2    18324.97    18579.46    154.01 o 
 -13   1   2    28344.42    28319.68    216.48 o 
 -11   1   2    21416.55    21799.85    176.59 o 
  -9   1   2      511.42      648.59     15.30 o 
  -7   1   2     7357.05     7849.79     59.54 o 
  -5   1   2    52439.34    49325.02    315.92 o 
  -3   1   2     3122.09     3332.32     40.62 o 
  -1   1   2      181.36      233.71     10.15 o 
   1   1   2    22185.47    21466.91    135.05 o 
   3   1   2    28598.56    28599.26    320.65 o 
   5   1   2    54905.77    52663.32    429.18 o 
   7   1   2    19186.54    19925.75    194.67 o 
   9   1   2     6293.06     6140.04     57.91 o 
  11   1   2      311.90      464.36     16.44 o 
  13   1   2    27396.95    27567.20    202.40 o 
  15   1   2     3498.67     3711.95     61.79 o 
  17   1   2      176.39      144.56     18.11 o 
  19   1   2    15151.04    14582.26    230.42 o 
  21   1   2     3087.58     3103.85     65.16 o 
  23   1   2     1039.53      947.16     51.11 o 
  25   1   2      838.94      776.67     57.57 o 
  27   1   2     3718.28     3831.41    104.60 o 
 -28   2   2      849.04      823.78     43.26 o 
 -26   2   2      731.94      712.21     38.53 o 
 -24   2   2     2729.72     2712.32     62.31 o 
 -22   2   2       30.22       43.01     19.11 o 
 -20   2   2     7476.18     7273.45     98.87 o 
 -18   2   2    15217.73    15393.13    230.38 o 
 -16   2   2    13038.82    13650.24    121.93 o 
 -14   2   2     5134.68     5313.78     59.08 o 
 -10   2   2     1312.72     1046.95     56.28 o 
  -8   2   2     1092.89     1074.42     18.81 o 
  -6   2   2    18220.45    19760.81    136.34 o 
  -4   2   2    23186.94    24222.91    179.44 o 
  -2   2   2    70135.87    67083.68    483.69 o 
   0   2   2    20933.88    20732.43    151.53 o 
   2   2   2     7099.48     7287.98     72.12 o 
   4   2   2       15.31       37.13      8.67 o 
   6   2   2    11617.43    12205.37    115.81 o 
   8   2   2     7851.78     7473.47     81.89 o 
  10   2   2     1058.27     1107.99    104.08 o 
  12   2   2      436.29      412.63     17.21 o 
  14   2   2    16261.66    16252.94    133.29 o 
  16   2   2     3658.99     3863.89     52.62 o 
  18   2   2     2081.17     2115.34     50.21 o 
  20   2   2      880.71      874.70     36.13 o 
  22   2   2     1358.52     1338.83     44.87 o 
  24   2   2     4495.58     4432.80     84.82 o 
  26   2   2     1999.79     2021.02     60.75 o 
 -27   3   2     2334.26     2294.65     76.55 o 
 -25   3   2     9566.47     9245.91    159.34 o 
 -23   3   2     9179.30     8947.72    120.96 o 
 -21   3   2      836.94      964.14     36.86 o 
 -19   3   2     9765.30     9619.77    118.19 o 
 -17   3   2    40883.53    39689.66    498.52 o 
 -15   3   2     2160.59     2143.73     35.49 o 
 -13   3   2    10228.78    10326.31     93.88 o 
 -11   3   2    44223.70    42827.61    262.34 o 
  -9   3   2    25667.03    27476.63    189.07 o 
  -7   3   2    24530.83    25131.70    207.76 o 
  -5   3   2    61348.39    59686.86    489.20 o 
  -3   3   2    14422.94    14580.53    111.74 o 
  -1   3   2     5722.14     5486.46     51.87 o 
   1   3   2    57715.35    53977.03    379.25 o 
   3   3   2    20748.11    21879.32    214.98 o 
   5   3   2     6530.62     6989.50     74.40 o 
   7   3   2   130102.97   121003.45    965.04 o 
   9   3   2    10934.13    11079.75    114.45 o 
  11   3   2     2005.11     1837.07     38.81 o 
  13   3   2    26439.14    25599.11    191.65 o 
  15   3   2    25296.03    24507.53    199.17 o 
  17   3   2     2879.64     2859.54     46.00 o 
  19   3   2    20028.46    19835.53    209.54 o 
  21   3   2     9175.59     8850.81    122.33 o 
  23   3   2       99.90       70.48     22.04 o 
  25   3   2    14917.08    15240.92    187.34 o 
 -26   4   2        1.67       43.82     27.87 o 
 -24   4   2     6411.67     6577.17    130.01 o 
 -22   4   2      445.78      537.37     40.73 o 
 -20   4   2     4803.40     4506.31     96.15 o 
 -18   4   2    11302.10    11078.17    162.96 o 
 -16   4   2     6557.12     6379.88     85.57 o 
 -14   4   2        4.39       19.30     10.43 o 
 -12   4   2    13424.97    13572.87     97.08 o 
 -10   4   2    20833.54    21431.21    139.37 o 
  -8   4   2      122.08      150.52     15.48 o 
  -6   4   2    13396.65    13599.83    120.62 o 
  -4   4   2     7757.99     7734.85    105.32 o 
  -2   4   2     5643.35     6415.47     58.03 o 
   0   4   2    27298.52    27721.84    203.73 o 
   2   4   2     7289.76     7551.80     67.62 o 
   4   4   2     2983.04     3196.16     38.47 o 
   6   4   2    17987.92    17519.76    140.63 o 
   8   4   2    19744.66    19418.97    180.69 o 
  10   4   2        9.14       60.55     28.60 o 
  12   4   2     5531.93     5581.43     76.81 o 
  14   4   2    22309.36    22661.24    220.39 o 
  16   4   2      333.64      305.48     19.58 o 
  18   4   2    11449.37    11145.53    109.29 o 
  20   4   2     2711.03     2766.77     62.82 o 
  22   4   2     1061.00     1061.52     43.50 o 
  24   4   2      414.56      435.56     33.71 o 
 -25   5   2        1.63      -17.46     26.84 o 
 -23   5   2       16.25        5.79     27.44 o 
 -21   5   2     1505.89     1457.72     58.39 o 
 -19   5   2      556.96      522.90     37.48 o 
 -17   5   2     3979.25     3838.83    115.46 o 
 -15   5   2        6.21       19.27     18.84 o 
 -13   5   2      399.45      386.33     23.10 o 
 -11   5   2      189.43      224.83     30.21 o 
  -9   5   2     1104.09     1402.72     91.01 o 
  -7   5   2      412.45      484.17     20.49 o 
  -5   5   2     4741.83     5147.19     52.86 o 
  -3   5   2     1868.83     1906.31     28.46 o 
  -1   5   2      290.48      314.39     14.11 o 
   1   5   2     7945.30     8383.64     79.96 o 
   3   5   2      333.60      362.92     15.86 o 
   5   5   2       42.55       43.60      9.94 o 
   7   5   2     1784.51     2054.58     37.76 o 
   9   5   2     2921.64     3021.05     44.04 o 
  11   5   2        1.44       13.43     12.05 o 
  13   5   2     1650.84     1745.07     42.62 o 
  15   5   2        2.32        9.62     22.49 o 
  17   5   2       30.57       38.77     14.81 o 
  19   5   2     1334.44     1307.42     57.36 o 
  21   5   2      399.36      466.47     42.22 o 
  23   5   2      269.86      272.25     39.42 o 
 -24   6   2     5710.20     5709.75    126.01 o 
 -22   6   2      303.23      376.42     40.20 o 
 -20   6   2     1393.67     1218.78     54.34 o 
 -18   6   2    12151.05    11808.16    141.44 o 
 -16   6   2     7916.36     7919.27    104.91 o 
 -14   6   2       12.25       -4.67     14.58 o 
 -12   6   2    12731.83    12177.79    133.35 o 
 -10   6   2    14470.29    14188.07    152.37 o 
  -8   6   2      130.01      155.46     16.77 o 
  -6   6   2    21393.19    21285.72    199.21 o 
  -4   6   2    12171.01    12068.81    125.35 o 
  -2   6   2      182.10      153.50     18.18 o 
   0   6   2    28204.37    28633.13    255.00 o 
   2   6   2    12625.25    12820.70    111.39 o 
   4   6   2     1461.21     1490.10     29.29 o 
   6   6   2    10025.51     9838.47     94.11 o 
   8   6   2    22716.81    22382.88    182.88 o 
  10   6   2      243.02      249.06     21.78 o 
  12   6   2    12415.50    12706.56    144.58 o 
  14   6   2    13181.63    13049.40    151.23 o 
  16   6   2       45.65       12.84     18.57 o 
  18   6   2     5129.68     5185.50    110.98 o 
  20   6   2     5561.27     5533.12    119.86 o 
  22   6   2     1032.99      994.04     57.15 o 
 -21   7   2        5.27       41.77     35.89 o 
 -19   7   2     1364.66     1326.30     56.70 o 
 -17   7   2     5201.93     5109.80    156.95 o 
 -15   7   2       30.10       55.64     18.41 o 
 -13   7   2     1971.60     1854.94     45.81 o 
 -11   7   2     8868.71     8858.47    141.60 o 
  -9   7   2     2316.77     2373.94     48.34 o 
  -7   7   2     7191.47     7107.32     90.89 o 
  -5   7   2     6537.94     6243.78    102.68 o 
  -3   7   2     1937.88     2025.84     54.01 o 
  -1   7   2     1184.99     1317.45     34.92 o 
   1   7   2     7587.48     7512.23     92.52 o 
   3   7   2     2677.12     2539.68     62.42 o 
   5   7   2     2632.26     2487.53     63.33 o 
   7   7   2    14198.31    13623.84    276.66 o 
   9   7   2      203.67      258.42     30.15 o 
  11   7   2      177.04      238.70     25.80 o 
  13   7   2     5087.38     5149.05     83.91 o 
  15   7   2    10035.78     9763.91    130.73 o 
  17   7   2     2979.32     3008.96     68.44 o 
  19   7   2     3276.73     3287.87     73.48 o 
 -18   8   2       44.76       11.24     27.51 o 
 -16   8   2       12.76       30.02     38.90 o 
 -14   8   2      581.63      643.03     42.06 o 
 -12   8   2     1142.02     1110.19     38.56 o 
 -10   8   2      142.62      223.22     43.86 o 
  -8   8   2        3.64       41.30     36.53 o 
  -6   8   2      566.50      572.55     37.68 o 
  -4   8   2       87.49       84.65     24.41 o 
  -2   8   2      138.92      196.70     27.80 o 
   0   8   2      203.86      197.44     28.53 o 
   2   8   2     1588.09     1590.45     53.69 o 
   4   8   2      161.44      183.21     27.83 o 
   6   8   2        0.98      -31.73     21.15 o 
   8   8   2       82.45       83.41     26.02 o 
  10   8   2     1084.56     1048.61     48.49 o 
  12   8   2     1347.25     1331.39     61.62 o 
  14   8   2      214.44      256.93     35.18 o 
  16   8   2      143.59      101.44     32.59 o 
 -15   9   2      550.28      614.53     65.56 o 
 -13   9   2     1569.55     1477.61     89.00 o 
 -11   9   2     2563.21     2574.71    112.03 o 
  -9   9   2      249.06      398.14     56.85 o 
  -7   9   2     1633.02     1472.66     57.60 o 
  -5   9   2    13430.58    13250.86    191.92 o 
  -3   9   2       68.68       77.59     26.70 o 
  -1   9   2      705.71      760.41     43.66 o 
   1   9   2     3441.69     3181.40     79.81 o 
   3   9   2     2414.21     2239.35     67.44 o 
   5   9   2     2666.41     2615.36     73.85 o 
   7   9   2     1486.49     1498.55     58.01 o 
   9   9   2     3038.65     2938.19     81.45 o 
  11   9   2      258.29      334.89     40.17 o 
  13   9   2     9235.96     9221.55    249.59 o 
  -8  10   2      114.88      106.85     48.55 o 
  -6  10   2     1599.59     1612.67     93.36 o 
  -4  10   2     3312.79     3140.07    124.90 o 
  -2  10   2      197.24      206.14     51.35 o 
   0  10   2      102.45      114.70     31.25 o 
   2  10   2     5026.89     4980.56    134.54 o 
   4  10   2       20.21        2.97     28.31 o 
   6  10   2     3359.95     3397.83     90.77 o 
 -29   1   3     4715.06     4841.51    115.43 o 
 -27   1   3     4670.32     4870.45     88.21 o 
 -25   1   3     3732.45     3716.95     72.53 o 
 -23   1   3    23437.22    23468.19    236.45 o 
 -21   1   3       40.93       45.39     16.88 o 
 -19   1   3      625.11      659.58     24.86 o 
 -17   1   3    28611.83    29117.48    229.39 o 
 -15   1   3    35012.54    36648.13    276.20 o 
 -13   1   3    28969.89    29969.99    204.21 o 
 -11   1   3    53519.95    53687.21    345.21 o 
  -9   1   3    45111.68    44034.89    283.81 o 
  -7   1   3      385.52      569.41     12.18 o 
  -5   1   3   133503.67   112450.86   1578.86 o 
  -3   1   3    89638.83    79028.55    978.48 o 
  -1   1   3    34608.64    33946.73    405.23 o 
   1   1   3    65850.44    60070.41    844.25 o 
   3   1   3    36442.53    37082.89    228.60 o 
   5   1   3    12863.19    13422.80    154.64 o 
   7   1   3    60405.52    60562.40    495.74 o 
   9   1   3    69106.80    68743.02    786.30 o 
  11   1   3      420.29      482.25     17.29 o 
  13   1   3    26818.19    26732.58    199.31 o 
  15   1   3    22897.88    22970.21    179.35 o 
  17   1   3     8468.86     8431.65    109.31 o 
  19   1   3    30275.25    29618.82    286.21 o 
  21   1   3     8697.72     8893.14    165.35 o 
  23   1   3      543.36      569.13     44.67 o 
  25   1   3     4173.22     4166.02    105.62 o 
 -28   2   3     4232.17     4319.36    104.75 o 
 -26   2   3     2352.65     2182.88     58.33 o 
 -24   2   3    18946.04    19264.93    207.04 o 
 -22   2   3     9713.31    10151.71    126.70 o 
 -20   2   3     3485.73     3490.31     63.08 o 
 -18   2   3     3152.28     3263.89     52.08 o 
 -16   2   3    61875.78    60890.30    600.95 o 
 -14   2   3     1960.02     2191.33     34.10 o 
 -12   2   3    41556.71    43086.64    348.10 o 
 -10   2   3    44515.88    44438.56    373.01 o 
  -8   2   3     5208.20     4932.73     47.35 o 
  -6   2   3    67006.84    63375.35    449.73 o 
  -4   2   3   162991.69   141692.78   1130.46 o 
  -2   2   3    27111.07    27973.27    241.02 o 
   0   2   3    18596.31    18757.28    138.66 o 
   2   2   3    85020.85    76162.92   1279.65 o 
   4   2   3      109.63      115.15      9.63 o 
   6   2   3    20208.94    20542.04    205.18 o 
   8   2   3    74273.86    73039.88    595.67 o 
  10   2   3     7709.43     8181.52     96.12 o 
  12   2   3    30299.99    30124.04    335.29 o 
  14   2   3    37937.39    36836.67    265.04 o 
  16   2   3     7460.58     7294.83     79.14 o 
  18   2   3    13043.55    12399.57    146.42 o 
  20   2   3    13888.85    13837.11    163.25 o 
  22   2   3     3428.05     3422.20     79.80 o 
  24   2   3     1494.31     1515.04     50.66 o 
  26   2   3    13033.29    13249.12    347.41 o 
 -29   3   3        2.34      -24.03     38.28 o 
 -27   3   3      130.81      136.31     35.79 o 
 -25   3   3      799.93      727.72     46.27 o 
 -23   3   3      147.16      159.81     29.42 o 
 -21   3   3       71.40      104.63     23.49 o 
 -19   3   3     1168.64     1045.82     35.57 o 
 -17   3   3     3103.74     3082.35     46.10 o 
 -15   3   3     1617.43     1681.91     31.57 o 
 -13   3   3     8139.32     8707.55     82.31 o 
 -11   3   3      887.47     1077.97     37.73 o 
  -9   3   3     1623.23     1687.44     29.21 o 
  -7   3   3      211.39      359.78     13.30 o 
  -5   3   3      643.28      607.92     16.42 o 
  -3   3   3      284.71      343.73     20.35 o 
  -1   3   3    20223.35    22495.70    165.97 o 
   1   3   3     8496.02     8510.82     71.70 o 
   3   3   3      878.17      860.16     17.69 o 
   5   3   3      632.50      695.58     20.46 o 
   7   3   3      123.56      190.48     14.41 o 
   9   3   3      456.48      329.63     18.89 o 
  11   3   3     3258.23     3347.83     55.01 o 
  13   3   3       29.27       59.69     26.15 o 
  15   3   3     1423.52     1396.07     31.95 o 
  17   3   3     2346.49     2466.49     43.64 o 
  19   3   3     1398.61     1295.22     34.59 o 
  21   3   3       26.91       31.53     20.97 o 
  23   3   3      103.55      136.51     29.05 o 
  25   3   3      222.36      291.40     32.87 o 
 -28   4   3     5788.31     6565.21    190.67 o 
 -26   4   3      217.42      220.32     35.57 o 
 -24   4   3     2320.83     2343.86     99.79 o 
 -22   4   3     7642.18     7777.42    137.76 o 
 -20   4   3       89.05      108.87     25.76 o 
 -18   4   3    13377.48    13087.32    330.92 o 
 -16   4   3    10094.99    10553.89    151.31 o 
 -14   4   3     3619.80     3596.22     55.42 o 
 -12   4   3    16843.33    16815.13    138.70 o 
 -10   4   3    22504.20    22739.09    145.83 o 
  -8   4   3     1054.70     1257.22     27.35 o 
  -6   4   3     5347.75     5240.04     52.32 o 
  -4   4   3   114241.73   110757.11    768.56 o 
  -2   4   3     1224.22     1361.15     69.47 o 
   0   4   3    22066.88    22755.54    170.97 o 
   2   4   3     8067.97     8048.21     72.24 o 
   4   4   3    10277.79    10592.11    127.84 o 
   6   4   3    28573.10    29232.07    221.73 o 
   8   4   3    31753.16    32576.83    285.56 o 
  10   4   3     3233.17     3278.68     54.54 o 
  12   4   3     5774.04     6121.83     83.44 o 
  14   4   3    25690.58    25345.35    243.74 o 
  16   4   3      439.65      501.79     22.69 o 
  18   4   3     2174.96     2263.18     43.78 o 
  20   4   3     8738.21     8758.39     98.08 o 
  22   4   3     1346.20     1366.34     92.36 o 
  24   4   3     4069.24     4265.57     86.85 o 
 -25   5   3     1520.96     1533.03     64.96 o 
 -23   5   3     3553.54     3646.72     93.02 o 
 -21   5   3     4857.22     5141.33    107.90 o 
 -19   5   3     2696.90     2702.46     72.91 o 
 -17   5   3    12084.90    11920.44    171.05 o 
 -15   5   3    12273.15    12258.08    134.43 o 
 -13   5   3     1278.12     1245.62     27.71 o 
 -11   5   3    56263.21    55021.15    601.61 o 
  -9   5   3     1709.91     1644.47     34.71 o 
  -7   5   3      531.55      522.92     30.98 o 
  -5   5   3    21497.26    21821.42    197.71 o 
  -3   5   3    62733.90    62524.35    513.33 o 
  -1   5   3     3435.31     3154.62     37.99 o 
   1   5   3    18208.13    18199.80    144.23 o 
   3   5   3    38378.36    38136.71    280.64 o 
   5   5   3     2986.99     3225.21     43.12 o 
   7   5   3    41534.16    40949.43    305.32 o 
   9   5   3     5424.50     5541.13     65.38 o 
  11   5   3       88.42       74.50     18.10 o 
  13   5   3    20667.81    20647.87    209.70 o 
  15   5   3    14153.98    14116.25    165.86 o 
  17   5   3      293.69      345.76     22.68 o 
  19   5   3     5877.82     5806.77     75.91 o 
  21   5   3    13150.31    13192.46    207.22 o 
  23   5   3      691.21      762.83     56.74 o 
 -24   6   3       17.30      -24.46     25.51 o 
 -22   6   3       44.47       12.58     28.84 o 
 -20   6   3      544.90      548.72     72.93 o 
 -18   6   3     3259.44     3298.05     82.30 o 
 -16   6   3       62.65       54.49     22.83 o 
 -14   6   3      587.65      606.14     32.04 o 
 -12   6   3     1513.46     1344.94     35.86 o 
 -10   6   3     1659.36     1615.86     37.98 o 
  -8   6   3      347.98      411.99     30.89 o 
  -6   6   3      298.64      376.54     22.04 o 
  -4   6   3     8363.51     8444.48     96.39 o 
  -2   6   3      219.23      216.51     18.25 o 
   0   6   3      284.01      327.98     21.25 o 
   2   6   3      476.95      574.94     23.47 o 
   4   6   3     7945.71     8094.55     80.73 o 
   6   6   3     4233.93     4033.15     52.66 o 
   8   6   3       10.60       37.68     18.75 o 
  10   6   3        7.30       39.36     16.33 o 
  12   6   3       13.13        7.81     13.80 o 
  14   6   3     5835.92     5849.96     90.87 o 
  16   6   3      450.72      466.00     30.91 o 
  18   6   3       34.47       14.02     27.14 o 
  20   6   3     1124.22     1093.54     58.16 o 
 -21   7   3      260.27      313.53     38.36 o 
 -19   7   3      238.61      325.65     35.72 o 
 -17   7   3     3464.81     3447.97    112.66 o 
 -15   7   3     3967.79     3932.38     88.43 o 
 -13   7   3      952.33      865.16     41.78 o 
 -11   7   3     1238.85     1265.53     37.05 o 
  -9   7   3     3115.75     2974.85     54.74 o 
  -7   7   3     1982.78     1894.09     43.18 o 
  -5   7   3     7261.94     7318.22     92.19 o 
  -3   7   3     4808.50     4892.20     70.52 o 
  -1   7   3       27.11       -0.57     14.68 o 
   1   7   3    10442.89    10238.89    116.19 o 
   3   7   3     1461.89     1444.21     37.40 o 
   5   7   3       92.48       58.76     24.27 o 
   7   7   3     4958.94     4960.14    137.76 o 
   9   7   3    12717.88    12520.96    177.94 o 
  11   7   3     4195.88     4337.91    125.31 o 
  13   7   3      420.57      486.60     62.52 o 
  15   7   3     1915.82     1903.17     53.58 o 
  17   7   3      626.62      687.08     44.78 o 
  19   7   3     3754.96     4016.21     83.96 o 
 -18   8   3     1232.40     1190.67     56.49 o 
 -16   8   3    11328.41    11344.28    255.71 o 
 -14   8   3       89.06       93.44     41.29 o 
 -12   8   3     2838.05     2739.13     84.54 o 
 -10   8   3     4091.45     4127.25     88.16 o 
  -8   8   3     2187.40     2140.54     48.97 o 
  -6   8   3     7653.44     7574.01    177.05 o 
  -4   8   3     9344.76     9471.52    147.06 o 
  -2   8   3      959.83      957.72     42.62 o 
   0   8   3     2559.01     2528.30     66.38 o 
   2   8   3    13871.62    13866.24    191.00 o 
   4   8   3     2404.47     2240.51     64.55 o 
   6   8   3     3372.57     3418.21     81.27 o 
   8   8   3    14198.95    14121.96    199.79 o 
  10   8   3       22.94       -5.39     24.32 o 
  12   8   3     2067.33     2254.84     71.85 o 
  14   8   3     1836.75     2068.31     71.43 o 
  16   8   3     4747.45     4783.83    111.96 o 
 -15   9   3      432.99      508.14     39.86 o 
 -13   9   3     1425.27     1423.66     87.97 o 
 -11   9   3      682.57      581.75     61.00 o 
  -9   9   3     1953.38     1796.90     92.95 o 
  -7   9   3      191.94      273.86     51.66 o 
  -5   9   3     2189.61     2316.00    102.08 o 
  -3   9   3      323.52      282.91     37.76 o 
  -1   9   3        2.94       15.80     24.42 o 
   1   9   3     2356.03     2249.56     67.84 o 
   3   9   3      558.25      574.58     41.08 o 
   5   9   3       85.73      145.40     37.66 o 
   7   9   3      312.99      407.15     38.36 o 
   9   9   3      910.28      860.76     49.41 o 
  11   9   3       72.73       66.44     31.47 o 
  -8  10   3       41.42      -45.64     33.61 o 
  -6  10   3       18.88       60.58     44.61 o 
  -4  10   3     1462.20     1380.30     84.23 o 
  -2  10   3       69.47      120.33     46.27 o 
   0  10   3      889.55      949.80     73.44 o 
   2  10   3      604.97      678.40     46.77 o 
   4  10   3      255.33      270.01     37.85 o 
 -30   0   4     3460.32     3637.79    142.53 o 
 -28   0   4    12757.48    13158.00    290.87 o 
 -26   0   4     2562.15     2441.10    106.64 o 
 -24   0   4    14644.32    15145.98    205.71 o 
 -22   0   4     3911.77     4309.07     86.51 o 
 -20   0   4    21088.46    20848.72    278.45 o 
 -18   0   4    17646.00    17512.76    216.45 o 
 -16   0   4    61454.32    60453.75    507.11 o 
 -14   0   4       29.81      112.02     38.63 o 
 -12   0   4    28999.05    32399.68    278.33 o 
 -10   0   4   126698.79   114112.94    917.43 o 
  -8   0   4     8980.54     9299.57     88.24 o 
  -6   0   4    90045.16    80940.64   1331.27 o 
  -4   0   4    49973.82    45857.38    470.50 o 
  -2   0   4    89986.39    76834.07    875.74 o 
   0   0   4    27495.96    27474.53    395.02 o 
   2   0   4    77573.74    70936.34    987.15 o 
   4   0   4    34012.48    33976.45    492.74 o 
   6   0   4    29509.26    32226.85    475.52 o 
   8   0   4   113037.05   109337.91    936.28 o 
  10   0   4     2474.46     2375.14     52.59 o 
  12   0   4     2050.71     2233.59     47.90 o 
  14   0   4    20902.04    19997.69    346.48 o 
  16   0   4     6852.20     7686.17    179.67 o 
  18   0   4     2880.34     3072.02    109.75 o 
  20   0   4    17428.20    16954.10    332.16 o 
  22   0   4    14370.94    14084.36    298.97 o 
  24   0   4     3347.10     3209.78    128.42 o 
 -29   1   4      397.95      470.01     38.56 o 
 -27   1   4     5614.31     5822.91     96.97 o 
 -25   1   4      775.70      872.61     37.55 o 
 -23   1   4     3306.31     3311.91     64.70 o 
 -21   1   4     6162.85     5961.34     74.40 o 
 -19   1   4      184.58      161.94     18.07 o 
 -17   1   4    33992.29    34852.75    348.91 o 
 -15   1   4       26.15       93.81     16.27 o 
 -13   1   4        0.26       38.35      8.78 o 
 -11   1   4    11152.67    11467.16     87.12 o 
  -9   1   4    68969.79    66848.45    422.93 o 
  -7   1   4    10649.82    10999.17     79.10 o 
  -5   1   4    23939.22    24711.30    180.95 o 
  -3   1   4    25673.65    25019.89    168.99 o 
  -1   1   4      329.83      369.15     13.57 o 
   1   1   4    56342.10    52986.67    633.77 o 
   3   1   4     5983.88     6264.64     56.45 o 
   5   1   4     6028.29     6480.57     57.37 o 
   7   1   4    20383.38    20481.78    195.55 o 
   9   1   4    11047.18    11184.09    116.85 o 
  11   1   4      200.71      177.78     13.27 o 
  13   1   4     4849.29     4960.21     58.88 o 
  15   1   4    10655.41    10521.54    100.67 o 
  17   1   4     1614.84     1510.66     43.85 o 
  19   1   4     2032.37     2136.00     67.10 o 
  21   1   4     5197.50     5114.30    111.20 o 
  23   1   4     2027.20     2058.48     72.84 o 
  25   1   4     3664.15     3758.07    102.91 o 
 -30   2   4     2276.68     2252.89     79.09 o 
 -28   2   4      388.74      542.31     44.56 o 
 -26   2   4      537.93      487.27     33.11 o 
 -24   2   4       22.38       16.85     20.09 o 
 -22   2   4     7885.98     8202.49    109.12 o 
 -20   2   4       80.76       71.95     17.85 o 
 -18   2   4     1360.28     1393.41     31.65 o 
 -16   2   4     2134.05     1949.00     34.62 o 
 -14   2   4     4891.99     4547.72     52.39 o 
 -12   2   4    21172.80    22471.28    157.26 o 
 -10   2   4     4670.68     5155.42     46.93 o 
  -8   2   4     8772.10     9233.10     70.64 o 
  -6   2   4     5549.76     5728.62     51.77 o 
  -4   2   4     4933.64     4747.93     44.01 o 
  -2   2   4     3242.64     3495.56     30.33 o 
   0   2   4     2967.82     3308.70     29.94 o 
   2   2   4    27558.25    28192.33    237.73 o 
   4   2   4     5364.50     5380.58     61.75 o 
   6   2   4    19627.92    20968.37    189.05 o 
   8   2   4     6382.17     6815.05     96.40 o 
  10   2   4     5806.45     5640.60     80.81 o 
  12   2   4     1692.69     1733.24     40.62 o 
  14   2   4      737.72      729.33     24.26 o 
  16   2   4      200.56      247.82     18.25 o 
  18   2   4       38.47       64.52     16.15 o 
  20   2   4     7254.87     7206.62    108.04 o 
  22   2   4       88.76       99.99     24.25 o 
  24   2   4      106.92       86.34     32.35 o 
 -29   3   4    10587.94    10545.87    181.99 o 
 -27   3   4     1865.73     1910.98     69.75 o 
 -25   3   4      214.09      249.76     46.68 o 
 -23   3   4    10775.56    10868.60    168.94 o 
 -21   3   4    19291.52    18742.65    241.86 o 
 -19   3   4      653.01      732.92     30.50 o 
 -17   3   4    27047.70    27582.99    219.52 o 
 -15   3   4    25480.22    25359.10    214.28 o 
 -13   3   4     5628.30     6152.52     63.65 o 
 -11   3   4    49229.80    48876.61    353.43 o 
  -9   3   4    37720.94    37613.32    272.14 o 
  -7   3   4       49.13       68.78     24.43 o 
  -5   3   4   103862.56   100898.97    805.58 o 
  -3   3   4    25348.75    26006.38    220.81 o 
  -1   3   4     4471.46     4923.37     46.02 o 
   1   3   4    74104.47    70400.90   1063.66 o 
   3   3   4    78861.91    72351.54    584.42 o 
   5   3   4     3719.75     4245.67     55.14 o 
   7   3   4    21085.97    20617.00    189.97 o 
   9   3   4    28123.25    27549.64    249.01 o 
  11   3   4     4385.55     4293.98     65.43 o 
  13   3   4    30844.58    30735.92    283.89 o 
  15   3   4     6697.62     6962.90     77.56 o 
  17   3   4      517.74      528.28     24.15 o 
  19   3   4    13136.69    13108.53    126.70 o 
  21   3   4    16921.47    16548.22    199.21 o 
  23   3   4      394.79      434.38     33.31 o 
 -28   4   4     3661.47     3964.88    104.46 o 
 -26   4   4      105.22      156.71     36.31 o 
 -24   4   4     2944.56     2878.27     80.66 o 
 -22   4   4    11994.28    11716.20    334.65 o 
 -20   4   4     1590.74     1630.05     56.34 o 
 -18   4   4     7479.50     7384.21    121.49 o 
 -16   4   4    11102.87    11027.21    122.48 o 
 -14   4   4     1379.42     1390.32     34.33 o 
 -12   4   4     1687.97     1585.77     28.57 o 
 -10   4   4    17166.97    16581.73    232.08 o 
  -8   4   4    11711.76    11960.11    117.28 o 
  -6   4   4    44081.94    46878.02    390.13 o 
  -4   4   4    69175.69    70809.23   1053.01 o 
  -2   4   4     6399.27     6624.71     71.87 o 
   0   4   4     2102.44     2207.80     29.30 o 
   2   4   4    24638.69    25367.09    191.40 o 
   4   4   4     2907.75     3020.41     39.25 o 
   6   4   4      651.31      531.82     23.58 o 
   8   4   4    11735.47    11972.23    125.89 o 
  10   4   4    15965.65    15900.32    164.81 o 
  12   4   4    12089.00    11990.62    134.59 o 
  14   4   4    11829.41    11731.83    139.36 o 
  16   4   4      491.74      497.08     23.04 o 
  18   4   4      123.59      144.92     19.12 o 
  20   4   4     7484.78     7387.70     89.70 o 
  22   4   4     2818.64     2751.93     68.49 o 
 -25   5   4      217.70      208.94     35.36 o 
 -23   5   4     1455.39     1463.78     59.68 o 
 -21   5   4      632.37      611.99     41.68 o 
 -19   5   4      149.27      178.63     26.96 o 
 -17   5   4      454.34      443.25     32.68 o 
 -15   5   4      737.78      738.76     28.30 o 
 -13   5   4      671.89      687.58     21.68 o 
 -11   5   4     2112.01     2078.30     47.66 o 
  -9   5   4     1112.32     1086.73     28.79 o 
  -7   5   4      603.14      697.72     27.53 o 
  -5   5   4     1773.84     1856.23     35.81 o 
  -3   5   4       14.41       12.66     18.46 o 
  -1   5   4      397.38      457.20     19.91 o 
   1   5   4      778.87      939.42     38.81 o 
   3   5   4     2052.66     2213.65     34.23 o 
   5   5   4        7.25       34.69     12.81 o 
   7   5   4     5009.36     5192.97     61.61 o 
   9   5   4      466.74      529.49     43.04 o 
  11   5   4       49.29       79.75     17.49 o 
  13   5   4      510.58      575.26     29.28 o 
  15   5   4      429.30      452.14     28.38 o 
  17   5   4        0.06       25.97     15.90 o 
  19   5   4      312.80      398.48     30.60 o 
  21   5   4      590.62      586.28     29.73 o 
 -24   6   4     3488.26     3338.25     98.76 o 
 -22   6   4    12288.85    12212.13    256.95 o 
 -20   6   4     1875.59     2021.73     65.41 o 
 -18   6   4     7582.51     7221.08    126.75 o 
 -16   6   4    11453.80    11131.35    163.86 o 
 -14   6   4     4549.49     4616.14     90.51 o 
 -12   6   4     4300.52     4226.62     64.65 o 
 -10   6   4    19365.00    18469.02    180.10 o 
  -8   6   4     4482.92     4824.87     67.70 o 
  -6   6   4    21019.32    21642.49    202.61 o 
  -4   6   4    32774.04    33442.55    294.47 o 
  -2   6   4    10495.83    10671.27    115.54 o 
   0   6   4     2889.26     2877.13     49.49 o 
   2   6   4    34770.24    35204.45    328.03 o 
   4   6   4     1359.62     1254.29     33.91 o 
   6   6   4     7380.78     7621.07     80.91 o 
   8   6   4    10237.12    10207.18    102.29 o 
  10   6   4    11965.44    12056.28    118.23 o 
  12   6   4     2081.65     2155.59     43.94 o 
  14   6   4    17639.35    17436.32    168.68 o 
  16   6   4     2200.91     2092.88     56.01 o 
  18   6   4      682.35      691.90     47.38 o 
  20   6   4     6984.48     7044.65    144.19 o 
 -21   7   4     3165.40     3188.51     86.97 o 
 -19   7   4      232.18      196.07     65.15 o 
 -17   7   4     4598.02     4546.08     98.17 o 
 -15   7   4     5500.49     5364.78    104.47 o 
 -13   7   4     2064.05     2005.49     60.23 o 
 -11   7   4     8392.04     8248.35    130.81 o 
  -9   7   4     7600.99     7439.43     94.98 o 
  -7   7   4     1333.09     1374.29     37.68 o 
  -5   7   4    19068.39    19522.85    191.88 o 
  -3   7   4    10013.42     9991.73    114.70 o 
  -1   7   4      747.31      650.14     27.06 o 
   1   7   4    10542.03    10385.29    118.65 o 
   3   7   4     6691.78     6636.34    141.12 o 
   5   7   4       12.03       31.36     15.79 o 
   7   7   4     1565.75     1557.63     53.47 o 
   9   7   4    14861.10    14865.13    204.28 o 
  11   7   4      180.11      174.50     29.49 o 
  13   7   4     9372.43     9729.54    160.34 o 
  15   7   4      469.08      477.18     40.00 o 
  17   7   4      318.72      292.62     30.26 o 
 -18   8   4      646.91      643.62     45.05 o 
 -16   8   4       50.37       45.92     25.87 o 
 -14   8   4        0.59        3.86     23.15 o 
 -12   8   4     1109.89     1127.98     49.02 o 
 -10   8   4      528.03      565.39     37.34 o 
  -8   8   4        0.03      -12.60     20.37 o 
  -6   8   4      133.01      123.59     25.80 o 
  -4   8   4       21.72      -22.41     16.30 o 
  -2   8   4     1473.76     1511.16     42.12 o 
   0   8   4     1361.54     1384.17     53.32 o 
   2   8   4      258.31      307.53     31.16 o 
   4   8   4      183.45      228.32     28.83 o 
   6   8   4        0.07       27.89     23.41 o 
   8   8   4      874.53      957.50     47.64 o 
  10   8   4       75.52       70.77     27.06 o 
  12   8   4      511.30      531.30     50.52 o 
  14   8   4     1797.94     1768.55     68.83 o 
 -15   9   4     1414.20     1429.89     59.70 o 
 -13   9   4       51.45       88.57     28.30 o 
 -11   9   4     6698.77     6622.39    290.98 o 
  -9   9   4     6936.16     6881.18    186.31 o 
  -7   9   4      613.02      706.02     66.18 o 
  -5   9   4     1354.15     1332.17     80.08 o 
  -3   9   4     6057.99     5909.39    165.98 o 
  -1   9   4        0.91      -23.78     23.25 o 
   1   9   4     7999.37     7647.03    162.14 o 
   3   9   4     1107.21     1116.20     50.97 o 
   5   9   4      245.82      225.67     34.47 o 
   7   9   4     7665.16     7713.18    140.10 o 
   9   9   4     3935.82     3851.23    122.41 o 
  11   9   4       98.93      115.39     41.39 o 
  -8  10   4       20.98       48.96     44.81 o 
  -6  10   4      741.35      681.75     69.71 o 
  -4  10   4     1589.70     1650.43     93.36 o 
  -2  10   4     2355.29     2267.45    106.64 o 
   0  10   4     3427.27     3385.72    129.05 o 
   2  10   4     1894.79     1754.79     95.02 o 
 -29   1   5     6917.83     6949.30    118.72 o 
 -27   1   5     6348.74     6429.13    101.24 o 
 -25   1   5      175.51      169.77     23.26 o 
 -23   1   5     9820.86     9882.85    106.79 o 
 -21   1   5    35133.96    34163.81    271.31 o 
 -19   1   5      539.91      618.89     21.13 o 
 -17   1   5    19858.88    20777.84    203.85 o 
 -15   1   5    10776.02    10161.25     84.81 o 
 -13   1   5     5470.48     5937.84     49.03 o 
 -11   1   5    20587.48    20729.71    143.73 o 
  -9   1   5    64207.14    62936.07    520.23 o 
  -7   1   5     1193.25     1085.32     15.54 o 
  -5   1   5    16506.07    16971.82    116.46 o 
  -3   1   5   142879.28   120370.38   2047.49 o 
  -1   1   5      121.15      165.34     16.48 o 
   1   1   5    64032.04    63113.29    444.44 o 
   3   1   5    61654.80    60253.56    543.04 o 
   5   1   5    14468.40    15981.55    119.87 o 
   7   1   5       65.62      135.02     26.74 o 
   9   1   5    47902.87    48474.22    331.40 o 
  11   1   5     6873.27     6857.39     70.82 o 
  13   1   5    13294.83    13384.13    117.81 o 
  15   1   5    24071.57    24082.16    190.53 o 
  17   1   5     6599.77     6474.79    119.71 o 
  19   1   5     2085.85     1862.59     64.77 o 
  21   1   5    17097.39    17024.31    242.13 o 
  23   1   5     1196.93     1336.96     61.16 o 
 -30   2   5     1299.91     1276.88     61.20 o 
 -28   2   5    14058.39    14387.52    213.87 o 
 -26   2   5       34.62       39.25     22.94 o 
 -24   2   5     1340.79     1306.46     42.91 o 
 -22   2   5    26097.83    26013.04    252.25 o 
 -20   2   5    17299.36    17299.99    153.67 o 
 -18   2   5    12786.66    12902.11    118.80 o 
 -16   2   5    12464.60    12313.53    110.77 o 
 -14   2   5     9619.14     9238.12     78.08 o 
 -12   2   5      363.16      294.68     14.36 o 
 -10   2   5   100713.73    96225.91    604.29 o 
  -8   2   5     9394.60     9175.83     83.26 o 
  -6   2   5    16805.39    18774.22    144.61 o 
  -4   2   5    53207.63    48862.73    354.44 o 
  -2   2   5    36059.94    35118.36    196.21 o 
   0   2   5      556.52      415.26     16.38 o 
   2   2   5    59559.99    59408.96    354.21 o 
   4   2   5    53483.15    53327.72    387.23 o 
   6   2   5     4252.25     4316.47     57.77 o 
   8   2   5    31980.01    31725.43    333.64 o 
  10   2   5    29119.46    29220.90    265.03 o 
  12   2   5      200.64      307.79     31.91 o 
  14   2   5    15286.47    15417.06    133.50 o 
  16   2   5    12978.75    12802.65    120.46 o 
  18   2   5      309.42      353.13     26.81 o 
  20   2   5    13863.86    13704.82    166.94 o 
  22   2   5     8914.45     9070.99    162.59 o 
  24   2   5      705.25      718.46     51.25 o 
 -29   3   5      735.14      876.49     53.97 o 
 -27   3   5      555.42      574.17     45.04 o 
 -25   3   5      914.67      923.87     48.53 o 
 -23   3   5      413.90      451.82     37.74 o 
 -21   3   5     1632.34     1678.05     55.79 o 
 -19   3   5      306.09      342.38     42.17 o 
 -17   3   5      711.42      715.38     28.10 o 
 -15   3   5      533.65      529.63     19.67 o 
 -13   3   5     1882.33     1766.30     29.18 o 
 -11   3   5    10660.08    10917.59    117.91 o 
  -9   3   5      137.65      198.28     34.44 o 
  -7   3   5     2517.10     2999.34     38.96 o 
  -5   3   5      236.52      369.04     13.86 o 
  -3   3   5      282.22      494.70     11.12 o 
  -1   3   5       92.45      102.54      9.19 o 
   1   3   5        0.92        5.57      7.36 o 
   3   3   5     8245.55     8641.05     89.94 o 
   5   3   5      125.35      271.42     25.25 o 
   7   3   5     4946.51     5236.94     68.82 o 
   9   3   5      171.04      278.74     40.08 o 
  11   3   5     4772.62     4811.46     71.96 o 
  13   3   5      280.38      274.84     22.78 o 
  15   3   5       47.54       50.88     13.49 o 
  17   3   5     1422.42     1460.93     35.97 o 
  19   3   5      362.61      406.33     25.02 o 
  21   3   5     1031.57     1003.45     43.65 o 
  23   3   5        9.83       13.89     27.19 o 
 -28   4   5     1808.28     1751.99     69.84 o 
 -26   4   5     2349.85     2460.60     77.62 o 
 -24   4   5     2695.28     2512.40     74.94 o 
 -22   4   5    13172.30    12803.71    187.66 o 
 -20   4   5     1390.28     1358.32     51.12 o 
 -16   4   5    25184.04    24524.31    231.43 o 
 -14   4   5     1483.10     1403.66     28.02 o 
 -12   4   5     1292.06     1284.23     25.61 o 
 -10   4   5    20910.90    21930.95    222.54 o 
  -8   4   5    26247.22    26702.53    395.02 o 
  -6   4   5     6174.13     6299.85    135.95 o 
  -4   4   5    10956.81    10967.74    111.79 o 
  -2   4   5    23771.00    24607.60    184.32 o 
   0   4   5     2256.45     2319.94     31.09 o 
   2   4   5    40633.68    40659.89    341.77 o 
   4   4   5     2431.47     2558.26     36.84 o 
   6   4   5     1132.24     1162.34     30.13 o 
   8   4   5    20974.25    20669.04    207.92 o 
  10   4   5    22225.59    22291.52    214.43 o 
  12   4   5     1678.15     1777.52     44.37 o 
  14   4   5     2428.99     2584.39     55.39 o 
  16   4   5    12688.70    12776.88    205.40 o 
  18   4   5      476.99      487.94     26.41 o 
  20   4   5     4791.20     4868.17     71.76 o 
  22   4   5     4214.76     4463.66     89.63 o 
 -27   5   5     2033.36     2142.03     76.51 o 
 -25   5   5      110.73      162.00     30.64 o 
 -23   5   5     9047.72     8979.12    153.62 o 
 -21   5   5     7040.35     7195.69    129.29 o 
 -19   5   5     1054.28     1112.64     47.53 o 
 -17   5   5    14066.50    13792.14    187.77 o 
 -15   5   5    11774.26    11818.05    131.17 o 
 -13   5   5     1716.08     1672.14     38.37 o 
 -11   5   5     7172.07     6951.25     82.93 o 
  -9   5   5    56675.19    55997.22    466.57 o 
  -7   5   5      589.70      748.63     34.93 o 
  -5   5   5    15287.67    15275.54    147.13 o 
  -3   5   5     3293.54     3341.77     85.44 o 
  -1   5   5    10622.23    10479.11    109.97 o 
   1   5   5    31102.28    30872.35    271.28 o 
   3   5   5    36113.70    34322.94    275.95 o 
   5   5   5      709.30      840.62     43.41 o 
   7   5   5     3194.90     3448.46     65.31 o 
   9   5   5    39589.47    39023.26    449.88 o 
  11   5   5      868.42      877.93     46.27 o 
  13   5   5     1211.78     1225.04     41.63 o 
  15   5   5     7472.63     7509.68    106.90 o 
  17   5   5     2326.24     2406.40     48.07 o 
  19   5   5     5326.04     5458.03     76.51 o 
  21   5   5     4375.68     4263.34     80.52 o 
 -24   6   5     1710.26     1697.91     67.03 o 
 -22   6   5     1089.55     1080.71     55.50 o 
 -20   6   5       66.33       46.20     25.15 o 
 -18   6   5      220.08      239.59     30.49 o 
 -16   6   5     1513.26     1516.66     53.55 o 
 -14   6   5        3.33       23.38     71.16 o 
 -12   6   5       19.26       16.96     17.19 o 
 -10   6   5     2026.90     2244.62    265.56 o 
  -8   6   5      191.57      287.57     38.90 o 
  -6   6   5    17239.96    17239.90    168.70 o 
  -4   6   5     1269.44     1257.02     34.09 o 
  -2   6   5     2654.71     2540.83     46.64 o 
   0   6   5     2073.25     2041.17     42.22 o 
   2   6   5    11677.33    11340.42    123.39 o 
   4   6   5       93.86      141.44     17.46 o 
   6   6   5       99.81      121.42     18.35 o 
   8   6   5     1873.21     1934.45     45.30 o 
  10   6   5      289.54      275.42     20.39 o 
  12   6   5      343.18      387.50     25.53 o 
  14   6   5      165.84      211.94     30.04 o 
  16   6   5     2492.97     2531.74     53.31 o 
  18   6   5        0.04       52.86     28.14 o 
 -23   7   5      232.84      184.54     35.13 o 
 -21   7   5     3850.44     3927.43     97.70 o 
 -19   7   5        0.05       -6.90     25.04 o 
 -17   7   5     1039.27     1036.12     63.07 o 
 -15   7   5     2040.70     1937.39     59.96 o 
 -13   7   5      349.35      395.01     65.56 o 
 -11   7   5    13676.72    12884.85    178.32 o 
  -9   7   5     5288.18     5297.41    107.88 o 
  -7   7   5      189.93      197.32     25.87 o 
  -5   7   5      199.20      261.12     27.81 o 
  -3   7   5     5996.37     5915.19     81.12 o 
  -1   7   5      243.82      259.21     21.41 o 
   1   7   5       80.52      109.97     18.43 o 
   3   7   5    11627.61    11631.61    131.61 o 
   5   7   5      340.16      333.88     24.72 o 
   7   7   5     7222.50     7297.72     99.57 o 
   9   7   5     1958.66     1926.12     49.19 o 
  11   7   5     1354.56     1397.85     55.66 o 
  13   7   5     1223.09     1314.83     63.80 o 
  15   7   5     1996.85     1939.69     69.31 o 
  17   7   5        4.38        6.82     27.86 o 
 -20   8   5     2093.93     2225.90     75.24 o 
 -18   8   5     2356.85     2306.74    110.48 o 
 -16   8   5     2320.15     2304.64     71.36 o 
 -14   8   5     2549.36     2556.45     71.99 o 
 -12   8   5     1667.57     1539.49    157.26 o 
 -10   8   5    11179.02    11203.32    228.74 o 
  -8   8   5       50.81       67.06     24.32 o 
  -6   8   5      496.86      436.61     39.32 o 
  -4   8   5     8527.45     8815.04    319.61 o 
  -2   8   5     6993.56     6693.61    135.75 o 
   0   8   5      857.12      835.94     33.00 o 
   2   8   5     7024.43     7141.72    137.86 o 
   4   8   5     3398.30     3499.09    186.00 o 
   6   8   5      900.21     1004.58     48.19 o 
   8   8   5     2573.89     2745.96     76.72 o 
  10   8   5     5061.91     5179.59    154.98 o 
  12   8   5       31.94       54.62     30.49 o 
  14   8   5     7138.72     7354.68    143.37 o 
 -15   9   5        5.25      -18.91     26.75 o 
 -13   9   5      945.55     1000.49     50.81 o 
 -11   9   5      194.65      196.82     31.44 o 
  -9   9   5      666.32      617.40     42.80 o 
  -7   9   5      142.97      182.37     49.59 o 
  -5   9   5     1326.30     1264.33     76.76 o 
  -3   9   5      709.41      706.23     64.73 o 
  -1   9   5       15.16       40.04     36.93 o 
   1   9   5      406.83      434.24     56.43 o 
   3   9   5     1293.90     1316.61     80.08 o 
   5   9   5      529.44      599.70     43.57 o 
   7   9   5      165.15      225.91     35.24 o 
   9   9   5      186.10      159.85     38.69 o 
  -6  10   5       67.09      152.28     49.17 o 
  -4  10   5      683.23      631.96     68.26 o 
  -2  10   5      345.55      262.04     50.42 o 
   0  10   5       34.27       70.33     43.57 o 
 -30   0   6     1264.89     1338.81     90.04 o 
 -28   0   6     7551.74     8070.20    208.92 o 
 -26   0   6     2028.93     2175.95     97.72 o 
 -24   0   6     2228.55     2108.20     50.58 o 
 -22   0   6    36335.18    36574.21    333.95 o 
 -20   0   6     9218.59     9194.51    109.27 o 
 -18   0   6       66.94       74.17     14.39 o 
 -16   0   6    20069.65    21273.05    198.22 o 
 -14   0   6   106915.73   104741.45    847.86 o 
 -12   0   6    12094.10    12845.87    122.69 o 
 -10   0   6    52620.88    51662.45    426.43 o 
  -8   0   6    28029.96    26280.93    261.42 o 
  -6   0   6      492.77      403.89     14.51 o 
  -4   0   6    66041.86    60997.14    611.59 o 
  -2   0   6    56810.10    56055.83   2017.86 o 
   0   0   6     7372.39     7900.69    136.52 o 
   2   0   6   135937.13   125655.29   1726.57 o 
   4   0   6    71511.74    71601.06   1006.23 o 
   6   0   6        2.18      -18.26     15.35 o 
   8   0   6    26149.50    27073.07    424.07 o 
  10   0   6    71848.87    70280.93    793.99 o 
  12   0   6      349.70      397.11     25.67 o 
  14   0   6    30639.35    30343.87    306.00 o 
  16   0   6    20009.88    19187.31    354.15 o 
  18   0   6     2148.32     2290.06    100.62 o 
  20   0   6    11461.91    11266.08    259.34 o 
  22   0   6     4816.52     5028.68    164.52 o 
 -29   1   6     5185.09     5452.54    172.41 o 
 -27   1   6     1273.60     1284.69     64.35 o 
 -25   1   6      655.54      722.39     33.98 o 
 -23   1   6     3503.98     3567.57     56.99 o 
 -21   1   6     7762.27     7940.51     88.82 o 
 -19   1   6       38.25      222.56     33.83 o 
 -17   1   6       12.45       44.33     23.36 o 
 -15   1   6    32224.29    32981.15    203.87 o 
 -13   1   6     2268.99     2298.97     28.89 o 
 -11   1   6    12322.63    13180.09     97.52 o 
  -9   1   6     3951.72     3738.35     35.73 o 
  -7   1   6    28716.11    29961.64    218.19 o 
  -5   1   6    12650.50    12813.83     99.89 o 
  -3   1   6    11101.94    10920.12     87.11 o 
  -1   1   6     2772.22     3015.51     37.69 o 
   1   1   6     4698.38     5125.36     53.72 o 
   3   1   6    54136.87    54380.11    387.66 o 
   5   1   6     5781.33     6158.54     58.69 o 
   7   1   6      915.31     1123.82     23.28 o 
   9   1   6    18098.45    18047.78    142.33 o 
  11   1   6     7956.16     8023.71     64.67 o 
  13   1   6     4921.43     5060.40     71.37 o 
  15   1   6     3948.54     3764.03     62.98 o 
  17   1   6     8991.48     9053.71    112.22 o 
  19   1   6      827.14      736.51     45.06 o 
  21   1   6     3900.12     3935.89    100.26 o 
  23   1   6      540.71      505.18     43.86 o 
 -30   2   6       67.47       43.51     31.90 o 
 -28   2   6     1716.13     1768.17     65.76 o 
 -26   2   6      714.30      868.44     52.28 o 
 -24   2   6     6151.77     5966.88    127.18 o 
 -22   2   6       14.53       24.19     15.17 o 
 -20   2   6     5545.33     5543.06    110.29 o 
 -18   2   6       20.07       19.13     12.38 o 
 -16   2   6    10556.29    11131.88    123.50 o 
 -14   2   6     7713.52     8304.90     71.94 o 
 -12   2   6      512.53      542.70     14.88 o 
 -10   2   6    29154.65    29804.52    199.72 o 
  -8   2   6       92.73       67.13      9.68 o 
  -6   2   6     4487.44     4874.26    130.38 o 
  -4   2   6      852.39      837.72     12.62 o 
  -2   2   6    23842.84    24807.61    194.91 o 
   0   2   6      910.80      991.92     13.99 o 
   2   2   6     9611.85    10802.82     76.47 o 
   4   2   6    16836.18    17707.92    145.02 o 
   6   2   6     1647.40     1609.80     33.97 o 
   8   2   6    19355.17    19829.53    242.09 o 
  10   2   6      517.40      603.03     25.95 o 
  12   2   6      330.24      308.15     22.81 o 
  14   2   6     6327.91     6220.97     73.24 o 
  16   2   6     3403.21     3621.21     55.83 o 
  18   2   6       54.74       42.07     15.46 o 
  20   2   6      108.92      104.46     31.25 o 
  22   2   6     4022.45     4043.02    103.79 o 
 -29   3   6     1460.15     1620.56     67.31 o 
 -27   3   6    15482.06    16322.56    234.63 o 
 -25   3   6      123.69      202.99     50.10 o 
 -23   3   6     8448.55     8656.87    142.53 o 
 -21   3   6    12169.52    12120.72    139.21 o 
 -19   3   6     8107.45     8221.58    102.80 o 
 -17   3   6    16348.36    16678.81    168.38 o 
 -15   3   6    23864.23    24584.97    227.59 o 
 -13   3   6     9850.77    10182.23    109.74 o 
 -11   3   6    15881.14    15703.42    137.56 o 
  -9   3   6    60095.50    57812.02    414.66 o 
  -7   3   6    17690.74    19455.45    151.81 o 
  -5   3   6     5370.64     5312.24     52.40 o 
  -3   3   6    61063.57    59196.20    376.14 o 
  -1   3   6     7657.06     6993.28     63.20 o 
   1   3   6    31903.19    31527.08    232.86 o 
   3   3   6    39979.27    39566.75    547.84 o 
   5   3   6    52243.51    51892.42    434.25 o 
   7   3   6    12665.39    13245.23    136.50 o 
   9   3   6    37743.13    36839.86    485.27 o 
  11   3   6     9862.00     9543.12    114.57 o 
  13   3   6     2510.16     2591.06     54.06 o 
  15   3   6    39719.82    39337.36    292.02 o 
  17   3   6     5537.87     5730.69     74.92 o 
  19   3   6      791.04      775.80     30.96 o 
  21   3   6     5196.75     5128.06     94.46 o 
 -28   4   6     3794.32     3963.25    102.00 o 
 -26   4   6     2789.06     2916.91     83.33 o 
 -24   4   6     1632.37     1642.49     60.35 o 
 -22   4   6     3092.63     3160.57     79.91 o 
 -20   4   6     7993.38     8015.26    131.41 o 
 -18   4   6      369.98      440.01     24.50 o 
 -16   4   6     6819.95     6703.06     87.20 o 
 -14   4   6     6049.49     5956.94     78.78 o 
 -12   4   6       14.54       62.63     16.08 o 
 -10   4   6    13978.19    14378.51    137.28 o 
  -8   4   6    10490.83    10887.36    169.91 o 
  -6   4   6     4533.54     5094.41     60.97 o 
  -4   4   6     5607.69     5376.66     68.06 o 
  -2   4   6    30831.74    31090.03    229.24 o 
   0   4   6      231.35      246.29     16.08 o 
   2   4   6    15183.04    15124.03    125.34 o 
   4   4   6    14798.33    15069.91    128.06 o 
   6   4   6        9.03       15.74     23.48 o 
   8   4   6    13147.73    12871.84    137.65 o 
  10   4   6     6966.55     6874.62     91.95 o 
  12   4   6     8088.74     7995.15    105.28 o 
  14   4   6     3306.13     3228.24     63.98 o 
  16   4   6    17202.38    16863.31    152.08 o 
  18   4   6        3.47        3.86     16.66 o 
  20   4   6     2229.67     2101.80     47.92 o 
 -27   5   6     1048.65     1055.81     58.82 o 
 -25   5   6        0.53        9.05     26.94 o 
 -23   5   6      731.52      708.18     43.65 o 
 -21   5   6       34.20       -9.75     22.38 o 
 -19   5   6      937.02      842.11     50.42 o 
 -17   5   6       29.99       43.96     16.48 o 
 -15   5   6     2518.45     2488.77     50.39 o 
 -13   5   6       68.24       83.20     21.95 o 
 -11   5   6     6214.37     6195.90    100.49 o 
  -9   5   6     2589.44     2755.31     60.79 o 
  -7   5   6     1307.03     1360.16     31.34 o 
  -5   5   6     1528.56     1625.08     34.02 o 
  -3   5   6      391.33      428.12     19.77 o 
  -1   5   6     1348.86     1348.93     31.87 o 
   1   5   6      191.18      227.21     18.29 o 
   3   5   6     6193.75     6281.13     80.08 o 
   5   5   6      497.38      570.88     22.12 o 
   7   5   6     2347.64     2381.02     41.74 o 
   9   5   6       39.55       48.83     24.31 o 
  11   5   6       78.97       96.36     17.90 o 
  13   5   6      373.93      477.90     28.70 o 
  15   5   6     2440.66     2576.18     60.07 o 
  17   5   6      393.32      430.98     26.10 o 
  19   5   6      253.92      284.33     25.41 o 
 -24   6   6      945.92      876.96     49.33 o 
 -22   6   6     3817.31     3745.79    121.16 o 
 -20   6   6     9423.13     9177.31    150.96 o 
 -18   6   6        5.24        4.47     18.62 o 
 -16   6   6    10747.64    10130.60    153.53 o 
 -14   6   6     2265.97     2230.52     61.82 o 
 -12   6   6      224.99      230.01     26.37 o 
 -10   6   6     7172.55     7199.94    139.11 o 
  -8   6   6    29716.55    29678.16    333.07 o 
  -6   6   6     2764.24     2819.05     63.93 o 
  -4   6   6    24918.10    24787.77    424.56 o 
  -2   6   6    12481.08    12785.73    134.73 o 
   0   6   6      542.44      567.34     25.51 o 
   2   6   6     6834.01     6701.61    135.78 o 
   4   6   6    20861.80    21088.08    205.59 o 
   6   6   6     1464.50     1423.01     39.03 o 
   8   6   6    15930.95    16333.49    173.84 o 
  10   6   6     7329.25     7137.74     99.88 o 
  12   6   6     2268.85     2206.40     46.37 o 
  14   6   6     6306.89     6459.40     99.39 o 
  16   6   6    10996.99    10918.41    124.79 o 
  18   6   6       55.63       29.59     19.22 o 
 -23   7   6      683.03      664.55     47.67 o 
 -21   7   6     2320.10     2284.02     73.64 o 
 -19   7   6      889.61      972.08     53.01 o 
 -17   7   6     3425.07     3241.11     80.60 o 
 -15   7   6     3442.89     3377.42     81.59 o 
 -13   7   6     4820.14     4802.34     96.37 o 
 -11   7   6      211.92      231.70     28.14 o 
  -9   7   6     9205.69     9042.32    138.36 o 
  -7   7   6      693.41      634.68     36.08 o 
  -5   7   6       38.69       45.39     20.20 o 
  -3   7   6     8810.92     9230.38    137.63 o 
  -1   7   6     3319.87     3265.79     58.51 o 
   1   7   6     3285.66     3206.19     66.78 o 
   3   7   6     8250.42     8275.26    105.49 o 
   5   7   6     7833.27     7845.69    112.18 o 
   7   7   6     1571.34     1636.65     44.50 o 
   9   7   6     4776.98     4896.10     81.32 o 
  11   7   6     2649.55     2600.54     59.91 o 
  13   7   6      194.90      166.60     32.05 o 
  15   7   6     7426.48     7477.18    143.92 o 
 -20   8   6       52.68       96.67     31.77 o 
 -18   8   6       42.90       27.58     25.74 o 
 -16   8   6        2.18       -5.67     53.94 o 
 -14   8   6       18.96       10.57     30.19 o 
 -12   8   6     1833.22     1848.23     61.71 o 
 -10   8   6      318.26      346.07     35.12 o 
  -8   8   6     3643.59     3429.96     81.54 o 
  -6   8   6      191.36      219.30     29.10 o 
  -4   8   6     2176.62     2081.47     62.23 o 
  -2   8   6     1821.45     1851.75     72.72 o 
   0   8   6      683.98      797.91     41.65 o 
   2   8   6      274.50      415.41     35.49 o 
   4   8   6      899.19      868.59     45.14 o 
   6   8   6      180.06      254.64     32.83 o 
   8   8   6      215.62      238.98     33.75 o 
  10   8   6        7.10       93.05     31.49 o 
  12   8   6       28.35       76.25     31.39 o 
 -15   9   6     4343.22     4340.18    102.41 o 
 -13   9   6       34.46       50.75     27.11 o 
 -11   9   6      252.18      260.06     34.08 o 
  -9   9   6     1754.73     1769.40     77.39 o 
  -7   9   6     9005.33     8609.15    252.49 o 
  -5   9   6     4138.19     4161.20     93.99 o 
  -3   9   6     2598.69     2465.58    105.81 o 
  -1   9   6      522.03      516.39     59.54 o 
   1   9   6       28.97        8.71     39.00 o 
   3   9   6     9485.60     9205.69    222.20 o 
   5   9   6     1687.61     1570.97     90.25 o 
   7   9   6       65.69      140.67     47.30 o 
 -31   1   7      212.74      165.77     52.28 o 
 -29   1   7     1244.35     1357.90     92.53 o 
 -27   1   7     4865.17     5124.53    159.96 o 
 -25   1   7     7872.84     7825.09    110.64 o 
 -23   1   7      855.22      959.51     27.68 o 
 -21   1   7    24394.19    24833.29    186.31 o 
 -19   1   7     4943.85     4870.81     55.38 o 
 -17   1   7     6537.15     7234.94     68.47 o 
 -15   1   7    27094.64    26553.89    167.51 o 
 -13   1   7     8757.59     8781.40     74.86 o 
 -11   1   7       74.96       98.01     13.30 o 
  -9   1   7    77264.20    75060.32    473.84 o 
  -7   1   7    42048.49    44024.75    283.52 o 
  -5   1   7       35.54       36.84      3.90 o 
  -3   1   7    47129.63    45549.46    738.31 o 
  -1   1   7    23672.94    22832.23    198.53 o 
   1   1   7     3305.59     3379.30     58.38 o 
   3   1   7    41478.72    40933.14    344.49 o 
   5   1   7    13152.13    12581.33    122.80 o 
   7   1   7     1767.65     2157.89     38.56 o 
   9   1   7    32517.32    32453.45    266.55 o 
  11   1   7    10776.97    10649.91    113.63 o 
  13   1   7       59.67      315.54     71.68 o 
  15   1   7    14522.10    14246.28    149.09 o 
  17   1   7    15769.02    15737.45    165.43 o 
  19   1   7       49.44       18.92     25.52 o 
  21   1   7     3977.67     3885.66    100.93 o 
 -30   2   7      249.51      225.94     55.81 o 
 -28   2   7     2463.02     2764.34    120.96 o 
 -26   2   7     7827.44     8076.05    140.42 o 
 -24   2   7      167.02      203.51     23.21 o 
 -22   2   7    15171.70    15416.21    189.12 o 
 -20   2   7    14286.42    14019.69    168.95 o 
 -18   2   7     4338.21     4265.27     50.26 o 
 -16   2   7    33463.98    34245.91    235.39 o 
 -14   2   7    39294.39    39151.05    261.85 o 
 -12   2   7       30.17       17.18     14.88 o 
 -10   2   7    20203.63    20842.90    145.46 o 
  -8   2   7    54301.87    53632.85    383.53 o 
  -6   2   7    14238.72    16383.62    128.28 o 
  -4   2   7    21826.56    22672.28    151.93 o 
  -2   2   7    92556.62    88779.98    631.36 o 
   0   2   7       32.44      163.64     10.04 o 
   2   2   7    29596.63    29546.64    185.67 o 
   4   2   7    25386.17    25527.59    220.44 o 
   6   2   7    10526.94    10641.08     91.95 o 
   8   2   7    20865.37    21071.65    263.94 o 
  10   2   7    39739.71    39119.25    347.56 o 
  12   2   7      425.41      531.20     30.14 o 
  14   2   7     3540.11     3554.79     64.50 o 
  16   2   7    26453.29    25430.65    207.06 o 
  18   2   7     2212.28     2319.04     53.52 o 
  20   2   7     2320.51     2256.75     75.99 o 
  22   2   7     5953.07     6161.58    134.09 o 
 -29   3   7        2.47      -27.69     42.22 o 
 -27   3   7        7.89        0.80     38.28 o 
 -25   3   7      756.30      784.71     57.47 o 
 -23   3   7     3523.36     3498.57     81.99 o 
 -21   3   7      331.22      316.76     24.70 o 
 -19   3   7      255.48      269.61     21.85 o 
 -17   3   7        0.32        2.46     13.11 o 
 -15   3   7    11361.28    11777.43    111.77 o 
 -13   3   7     1622.23     1765.11     33.50 o 
 -11   3   7      331.23      368.06     25.33 o 
  -9   3   7     1506.03     1527.00     26.71 o 
  -7   3   7      454.57      421.62     13.42 o 
  -5   3   7     5190.30     5283.92     45.38 o 
  -3   3   7      828.49     1237.34     40.55 o 
  -1   3   7      489.43      458.92     13.28 o 
   1   3   7     2266.07     2447.57     29.86 o 
   3   3   7        2.16       35.33     18.27 o 
   5   3   7     8403.96     8921.92    100.37 o 
   7   3   7      766.60      809.34     28.26 o 
   9   3   7    10554.73    10575.35    121.50 o 
  11   3   7     2089.30     2059.01     47.59 o 
  13   3   7      431.41      435.99     26.73 o 
  15   3   7      305.23      299.32     21.61 o 
  17   3   7     2047.54     1969.49     43.46 o 
  19   3   7      200.49      256.41     24.03 o 
  21   3   7        1.28       69.13     25.10 o 
 -28   4   7     4689.04     4771.02    112.15 o 
 -26   4   7      836.95      847.69     55.71 o 
 -24   4   7     1570.35     1594.89     58.82 o 
 -22   4   7     6134.86     6116.50    114.09 o 
 -20   4   7    15148.29    15023.02    163.46 o 
 -18   4   7     1291.85     1241.90     36.16 o 
 -16   4   7     1778.63     1930.18     57.09 o 
 -14   4   7    19114.14    18631.74    183.61 o 
 -12   4   7     2589.06     2674.72     48.07 o 
 -10   4   7    19422.39    19719.86    227.60 o 
  -8   4   7     9979.47    10167.75    147.72 o 
  -6   4   7     6052.55     6399.95     72.28 o 
  -4   4   7    17809.80    18329.56    168.38 o 
  -2   4   7    24183.65    24268.01    216.06 o 
   0   4   7      141.38      182.25     13.76 o 
   2   4   7     3977.70     4309.04     51.18 o 
   4   4   7    42827.07    41310.98    307.92 o 
   6   4   7        6.21       69.77     27.84 o 
   8   4   7     2437.29     2458.74     49.16 o 
  10   4   7     9125.86     9131.92    113.30 o 
  12   4   7     2705.73     2697.89     57.02 o 
  14   4   7     6177.76     6327.00     96.36 o 
  16   4   7     6650.77     6704.89     83.87 o 
  18   4   7     2315.09     2255.04     48.34 o 
  20   4   7     1345.18     1346.62     40.62 o 
 -27   5   7     7897.32     8022.53    151.45 o 
 -25   5   7      870.65      897.29     49.29 o 
 -23   5   7      287.84      396.00     59.34 o 
 -21   5   7    15078.92    15103.26    209.91 o 
 -19   5   7      656.48      690.85     55.91 o 
 -17   5   7     1748.43     1774.54     43.63 o 
 -15   5   7    28644.62    27768.12    344.94 o 
 -13   5   7    38121.55    36891.32    402.99 o 
 -11   5   7    12374.30    12074.45    160.79 o 
  -9   5   7    15460.70    14903.15    185.80 o 
  -7   5   7    12909.66    13221.00    193.99 o 
  -5   5   7      166.95      230.25     17.98 o 
  -3   5   7    67160.67    65842.67    543.65 o 
  -1   5   7     1189.43     1325.71     60.60 o 
   1   5   7      553.55      646.69     25.39 o 
   3   5   7    23762.23    23848.25    223.30 o 
   5   5   7    36799.57    36471.72    325.31 o 
   7   5   7     1492.14     1574.51     55.13 o 
   9   5   7    16052.70    16094.44    148.47 o 
  11   5   7     7730.03     7590.62    108.64 o 
  13   5   7     5052.51     5082.08     84.82 o 
  15   5   7    11243.38    11265.72    217.74 o 
  17   5   7     5800.51     5595.48     88.43 o 
  19   5   7     1191.88     1142.20     38.25 o 
 -24   6   7       24.87       76.40     60.79 o 
 -22   6   7      113.70      151.85     30.94 o 
 -20   6   7     3378.75     3442.78     85.36 o 
 -18   6   7      196.70      257.92     58.61 o 
 -16   6   7      320.08      360.53     26.28 o 
 -14   6   7     6904.15     6730.94    121.68 o 
 -12   6   7      752.99      785.17     38.14 o 
 -10   6   7     3972.78     3997.91     80.71 o 
  -8   6   7       21.92       44.41     20.85 o 
  -6   6   7    12000.70    12018.38    162.16 o 
  -4   6   7     5791.59     6205.90    107.99 o 
  -2   6   7     3138.52     3036.01     52.92 o 
   0   6   7     1462.60     1491.51     37.61 o 
   2   6   7      281.04      302.07     22.43 o 
   4   6   7     3431.57     3394.37     60.29 o 
   6   6   7      150.40      172.48     20.88 o 
   8   6   7     2722.52     2683.45     56.70 o 
  10   6   7     2116.82     2143.18     74.48 o 
  12   6   7     1629.90     1616.73     47.18 o 
  14   6   7     2366.55     2413.11     59.57 o 
  16   6   7       38.68       52.13     19.93 o 
 -23   7   7      851.83      716.74     61.52 o 
 -21   7   7      256.87      244.48     38.17 o 
 -19   7   7     1295.76     1314.13     56.10 o 
 -17   7   7      144.12      225.11     43.98 o 
 -15   7   7    11597.27    10983.98    166.64 o 
 -13   7   7      701.51      719.04     40.59 o 
 -11   7   7        2.89       -8.89     19.40 o 
  -9   7   7     8388.96     8241.30    135.58 o 
  -7   7   7      501.06      466.41     33.24 o 
  -5   7   7      824.82      829.05     39.68 o 
  -3   7   7     3280.90     3478.23    104.36 o 
  -1   7   7     8038.46     8024.77    126.76 o 
   1   7   7     3598.23     3761.97     81.38 o 
   3   7   7     8131.45     7983.90    104.54 o 
   5   7   7     2676.34     2708.60     71.22 o 
   7   7   7     1644.26     1578.52     46.05 o 
   9   7   7     5315.21     5472.18     88.26 o 
  11   7   7      308.68      336.96     29.23 o 
  13   7   7      450.06      523.90     41.37 o 
 -18   8   7      917.71      959.54     50.11 o 
 -16   8   7     4661.94     4509.22    100.84 o 
 -14   8   7     6540.29     6552.80    123.08 o 
 -12   8   7      190.48      195.14     28.81 o 
 -10   8   7     7157.98     6961.55    148.55 o 
  -8   8   7    16390.34    15963.28    219.61 o 
  -6   8   7       13.77      -24.06     34.23 o 
  -4   8   7     3860.58     4099.43     89.41 o 
  -2   8   7     8802.31     9325.41    214.01 o 
   0   8   7      889.16      847.25     44.74 o 
   2   8   7     5449.31     5557.21    107.44 o 
   4   8   7     6604.35     6724.83    141.81 o 
   6   8   7     1610.17     1714.95     88.59 o 
   8   8   7     6616.72     7029.79    132.91 o 
  10   8   7     9015.33     9312.93    162.15 o 
 -13   9   7       29.52       45.52     27.48 o 
 -11   9   7      185.20      197.04     36.10 o 
  -9   9   7      307.60      335.23     36.70 o 
  -7   9   7     1934.60     1886.62    102.39 o 
  -5   9   7        0.67       -4.97     25.20 o 
  -3   9   7     2013.13     2120.08    117.43 o 
  -1   9   7     1091.37     1156.65     78.22 o 
   1   9   7      566.85      600.01     61.83 o 
   3   9   7      125.74      202.08     51.04 o 
   5   9   7      124.10      135.27     45.64 o 
 -30   0   8      345.36      357.89     62.45 o 
 -28   0   8     6174.68     6027.90    123.52 o 
 -26   0   8    26441.01    26134.76    348.34 o 
 -24   0   8        6.29       97.64     35.48 o 
 -22   0   8     3692.90     3749.83     82.80 o 
 -20   0   8    35533.23    34525.07    387.43 o 
 -18   0   8     5419.24     5528.21     94.32 o 
 -16   0   8    21941.34    22230.56    204.70 o 
 -14   0   8    37716.03    36283.17    383.22 o 
 -12   0   8    17162.53    17362.14    158.78 o 
 -10   0   8    48394.98    49906.80    414.04 o 
  -8   0   8    95942.05    88802.96   1127.98 o 
  -6   0   8    23522.48    25103.20    215.81 o 
  -4   0   8    31220.68    33986.22    397.13 o 
  -2   0   8    75929.43    72841.77   1361.73 o 
   0   0   8     5231.27     5367.48    110.17 o 
   2   0   8      126.42      328.63     29.05 o 
   4   0   8    53879.06    53006.71    767.85 o 
   6   0   8    44067.37    45698.13    676.15 o 
   8   0   8    34833.72    34833.10    538.59 o 
  10   0   8    16965.14    17548.86    193.54 o 
  12   0   8    16468.01    15616.03    182.73 o 
  14   0   8     3426.35     3069.85     68.39 o 
  16   0   8    23311.10    22660.16    413.90 o 
  18   0   8     5022.79     5354.20    164.11 o 
  20   0   8      100.44       29.25     39.63 o 
 -31   1   8       29.19        8.51     41.29 o 
 -29   1   8      567.83      547.31     65.15 o 
 -27   1   8     6144.23     6247.29    127.49 o 
 -25   1   8     3362.58     3359.47     69.50 o 
 -23   1   8      749.54      825.44     32.41 o 
 -21   1   8     3207.36     3179.89     45.30 o 
 -19   1   8     6238.41     6138.24     65.64 o 
 -17   1   8     5628.92     5640.52     57.74 o 
 -15   1   8     6397.38     6529.65     61.12 o 
 -13   1   8    20655.49    21130.12    149.74 o 
 -11   1   8        5.08       52.26     11.39 o 
  -9   1   8    27097.11    27153.18    182.77 o 
  -7   1   8     2847.23     2575.48     28.50 o 
  -5   1   8     1195.79     1271.12     18.99 o 
  -3   1   8    28344.84    29105.06    278.26 o 
  -1   1   8    17912.59    18242.75    165.11 o 
   1   1   8      606.47      625.23     18.80 o 
   3   1   8     1083.19     1041.23     24.54 o 
   5   1   8    25832.44    25016.57    344.40 o 
   7   1   8      498.59      516.33     21.64 o 
   9   1   8     5716.04     6006.85     89.53 o 
  11   1   8     2800.09     2892.36     51.80 o 
  13   1   8     2292.08     2466.02     50.58 o 
  15   1   8     9975.88     9598.76    116.46 o 
  17   1   8     2860.59     2927.13     60.24 o 
  19   1   8      648.94      631.05     46.85 o 
  21   1   8      773.88      703.26     48.67 o 
 -30   2   8       58.72       57.26     45.44 o 
 -28   2   8     1924.46     1900.64    100.00 o 
 -26   2   8     2112.35     2019.11     98.13 o 
 -24   2   8     1480.09     1532.03     44.36 o 
 -22   2   8     5091.40     5064.81     69.99 o 
 -20   2   8     1975.71     1990.15     40.52 o 
 -18   2   8     2987.96     3015.69     47.50 o 
 -16   2   8      404.10      383.87     18.08 o 
 -14   2   8    18068.84    18000.73    132.69 o 
 -12   2   8      144.71      220.39     11.87 o 
 -10   2   8      231.29      223.67     15.75 o 
  -8   2   8    21345.19    22390.28    155.08 o 
  -6   2   8     8313.40     8747.38     76.63 o 
  -4   2   8    24406.08    26474.78    370.82 o 
  -2   2   8     1760.35     1932.87     24.23 o 
   0   2   8     6943.78     7203.32     67.11 o 
   2   2   8      987.32      890.92     16.99 o 
   4   2   8     7006.95     6880.97     66.21 o 
   6   2   8     4768.83     4998.25     56.03 o 
   8   2   8       56.44       57.94     21.24 o 
  10   2   8    15084.19    15468.11    164.41 o 
  12   2   8      738.83      820.12     32.47 o 
  14   2   8     1551.45     1471.20     41.12 o 
  16   2   8     1229.64     1087.05     38.88 o 
  18   2   8     2746.51     2993.20     63.33 o 
  20   2   8      702.71      706.80     49.88 o 
 -29   3   8     1681.89     1846.90    103.11 o 
 -27   3   8     5608.66     5704.68    117.68 o 
 -25   3   8    15594.43    16097.61    222.62 o 
 -23   3   8     1490.60     1406.23     42.34 o 
 -21   3   8    14865.40    15100.81    163.98 o 
 -19   3   8     2063.79     2039.78     45.74 o 
 -17   3   8       21.29       92.80     42.18 o 
 -15   3   8    47282.87    45788.33    346.79 o 
 -13   3   8    46292.95    46749.31    350.85 o 
 -11   3   8     3968.30     4563.12     56.10 o 
  -9   3   8    23281.26    23605.11    216.63 o 
  -7   3   8    44392.04    43481.63    398.37 o 
  -5   3   8     3946.91     4329.65     47.00 o 
  -3   3   8    35108.87    34082.52    193.84 o 
  -1   3   8    33690.08    34273.27    195.99 o 
   1   3   8     3885.82     4412.34     56.87 o 
   3   3   8    31783.23    31394.36    284.54 o 
   5   3   8    29670.15    28939.77    404.59 o 
   7   3   8      258.21      292.55     25.04 o 
   9   3   8    18995.75    19198.04    217.53 o 
  11   3   8    15847.63    16030.38    204.49 o 
  13   3   8        5.69       14.33     23.53 o 
  15   3   8     5069.26     4734.16     95.80 o 
  17   3   8    18970.00    19211.47    172.67 o 
  19   3   8     1588.15     1641.50     49.34 o 
 -28   4   8       17.77      211.62     52.70 o 
 -26   4   8     1942.84     2089.36     69.98 o 
 -24   4   8     4726.09     4794.64    101.85 o 
 -22   4   8     6885.65     7069.75    230.71 o 
 -20   4   8     5366.93     5223.97     80.13 o 
 -18   4   8      318.62      335.82     28.19 o 
 -16   4   8     5484.60     5418.09     77.27 o 
 -14   4   8    13887.14    14021.13    147.75 o 
 -12   4   8        7.42      173.92     57.78 o 
 -10   4   8     2795.72     2953.48     60.99 o 
  -8   4   8    13086.77    13344.51    165.82 o 
  -6   4   8    10074.12    10371.56    135.96 o 
  -4   4   8     6632.95     6855.52     82.53 o 
  -2   4   8    14372.22    14230.65    138.92 o 
   0   4   8     3906.26     4049.74     80.62 o 
   2   4   8     4141.35     4219.00     52.21 o 
   4   4   8     7894.29     7625.26     80.04 o 
   6   4   8      730.01      782.37     81.61 o 
   8   4   8      523.33      511.32     28.48 o 
  10   4   8     6926.10     6888.57    117.49 o 
  12   4   8     2658.02     2624.75     57.64 o 
  14   4   8      428.04      436.15     30.90 o 
  16   4   8     4236.65     4338.11     60.14 o 
  18   4   8     2692.19     2725.22     79.50 o 
 -27   5   8      664.42      685.55     48.12 o 
 -25   5   8      730.30      873.08     89.94 o 
 -23   5   8      227.98      258.48     32.69 o 
 -21   5   8      227.35      216.57     28.97 o 
 -19   5   8     1725.24     1757.12     54.98 o 
 -17   5   8      932.53      931.22     33.88 o 
 -15   5   8     2374.23     2252.99     49.10 o 
 -13   5   8     1745.34     1629.67     49.44 o 
 -11   5   8      137.11      151.60     23.62 o 
  -9   5   8      101.85       85.45     21.10 o 
  -7   5   8     3519.69     3555.30     70.56 o 
  -5   5   8       16.39       45.79     18.04 o 
  -3   5   8     5193.40     5404.85     91.02 o 
  -1   5   8     1264.89     1288.82     32.32 o 
   1   5   8     1499.15     1553.47     37.40 o 
   3   5   8       91.44      142.77     18.32 o 
   5   5   8     2693.27     2659.80     52.05 o 
   7   5   8     1482.60     1499.70     40.83 o 
   9   5   8     3611.82     3708.29     58.09 o 
  11   5   8     2331.80     2350.58     55.05 o 
  13   5   8       19.68       44.45     20.90 o 
  15   5   8      325.85      402.70     31.25 o 
  17   5   8      243.69      290.46     30.72 o 
 -24   6   8     1468.93     1513.39     75.00 o 
 -22   6   8     6083.35     5961.52    118.92 o 
 -20   6   8     3860.14     3775.81     88.18 o 
 -18   6   8      250.91      266.89     30.88 o 
 -16   6   8     2582.60     2390.87     53.29 o 
 -14   6   8    22773.57    22484.13    273.60 o 
 -12   6   8     1146.75     1120.27     45.18 o 
 -10   6   8     8345.88     8357.23    128.65 o 
  -8   6   8     6956.32     7064.13    114.28 o 
  -6   6   8     3460.44     3385.78     73.06 o 
  -4   6   8     2905.76     2870.96     90.46 o 
  -2   6   8    19695.06    19534.40    237.72 o 
   0   6   8     7828.94     7861.90    122.93 o 
   2   6   8     8109.56     8009.70    101.25 o 
   4   6   8     9282.83     9274.88    114.56 o 
   6   6   8     2082.22     2067.95     49.14 o 
   8   6   8     1531.08     1525.88     44.01 o 
  10   6   8     8406.84     8283.65    114.47 o 
  12   6   8     3044.61     3003.06     69.81 o 
  14   6   8      412.91      500.53     34.60 o 
  16   6   8     4347.72     4472.86    105.56 o 
 -21   7   8     6139.14     5869.96    146.68 o 
 -19   7   8      338.66      390.05     36.90 o 
 -17   7   8       51.75       71.40     26.59 o 
 -15   7   8     5665.74     5618.28    193.05 o 
 -13   7   8     1944.54     1969.62     65.98 o 
 -11   7   8      496.48      434.76     33.64 o 
  -9   7   8     2816.71     2890.04     72.08 o 
  -7   7   8     7267.11     7558.33    124.90 o 
  -5   7   8     1093.28     1086.32     45.55 o 
  -3   7   8     5447.78     5553.98    102.46 o 
  -1   7   8     4093.07     4246.48     88.27 o 
   1   7   8      896.02      885.99     42.01 o 
   3   7   8     5182.56     5360.63    102.94 o 
   5   7   8     1677.04     1711.36     56.93 o 
   7   7   8        5.17        1.14     17.43 o 
   9   7   8     1136.99     1222.22     42.94 o 
  11   7   8     2115.04     2079.45     56.03 o 
  13   7   8       11.92       61.87     23.14 o 
 -18   8   8        0.65      104.09     30.01 o 
 -16   8   8      326.06      319.69     47.20 o 
 -14   8   8       10.51       12.07     25.32 o 
 -12   8   8     1137.77     1124.00     51.14 o 
 -10   8   8       75.88      224.32     59.13 o 
  -8   8   8      922.82      887.52     45.40 o 
  -6   8   8        4.35      -15.42     23.59 o 
  -4   8   8      124.69      156.77     28.67 o 
  -2   8   8     3250.36     3172.26    142.12 o 
   0   8   8      324.42      395.75     36.57 o 
   2   8   8      176.65      236.74     30.73 o 
   4   8   8       95.86       73.56     26.43 o 
   6   8   8      909.54      964.54     49.79 o 
   8   8   8      773.63      749.80     64.94 o 
  10   8   8        0.81      -30.29     32.57 o 
 -13   9   8     2730.06     2878.04     82.94 o 
 -11   9   8       38.08        8.22     26.79 o 
  -9   9   8     2732.28     2750.57     79.09 o 
  -7   9   8       22.34       23.00     24.45 o 
  -5   9   8      215.92      250.71     34.17 o 
  -3   9   8     4298.58     4710.48    306.75 o 
  -1   9   8     4994.51     5185.10    110.51 o 
   1   9   8      818.27      831.75     71.37 o 
   3   9   8      722.23      850.84     73.24 o 
 -31   1   9     3799.51     4019.54    147.72 o 
 -29   1   9      188.89      259.55     50.21 o 
 -27   1   9    10604.91    10498.82    141.62 o 
 -25   1   9     3406.15     3578.18     72.31 o 
 -23   1   9      374.38      362.59     28.07 o 
 -21   1   9     4116.23     3971.97     61.84 o 
 -19   1   9     9881.30     9907.54    101.07 o 
 -17   1   9       21.78       40.47      9.69 o 
 -15   1   9    43806.23    44218.66    293.78 o 
 -13   1   9    24943.39    24914.32    173.66 o 
 -11   1   9      921.10      875.35     17.77 o 
  -9   1   9     5308.91     4822.32     45.32 o 
  -7   1   9    13917.65    13259.66     98.09 o 
  -5   1   9     1390.44     1275.53     20.14 o 
  -3   1   9    23273.36    22786.81    174.12 o 
  -1   1   9    48215.73    50320.58    419.66 o 
   1   1   9    11431.99    11445.01    115.45 o 
   3   1   9    38356.89    39472.64    338.33 o 
   5   1   9    26925.69    25784.26    290.40 o 
   7   1   9      519.38      517.25     22.56 o 
   9   1   9      390.35      509.34     29.44 o 
  11   1   9    21334.58    21410.04    197.79 o 
  13   1   9     3208.28     3586.23     56.72 o 
  15   1   9     6429.92     6443.24     93.16 o 
  17   1   9     8425.39     8131.78    110.40 o 
  19   1   9     1679.71     1650.29     79.36 o 
 -30   2   9     2753.57     2986.96    128.42 o 
 -28   2   9     5148.40     5150.88    163.07 o 
 -26   2   9     8618.09     8785.06    245.85 o 
 -24   2   9     3787.15     3761.46     73.49 o 
 -22   2   9      821.88      796.96     34.58 o 
 -20   2   9    19302.84    19163.65    169.96 o 
 -18   2   9     2954.78     3065.60     55.52 o 
 -16   2   9     2746.17     2960.32     45.18 o 
 -14   2   9    20107.32    19239.61    161.49 o 
 -12   2   9    10173.91    10165.08     82.46 o 
 -10   2   9     4377.91     4195.96     42.54 o 
  -8   2   9    46238.05    48126.14    321.10 o 
  -6   2   9    20013.85    18947.22    148.91 o 
  -4   2   9     4998.12     5213.05     82.17 o 
  -2   2   9    28653.36    27965.70    290.41 o 
   0   2   9    38031.81    39434.13    452.20 o 
   2   2   9       37.47       63.95     13.14 o 
   4   2   9    52481.08    51157.55    399.18 o 
   6   2   9     3742.74     3730.23     48.16 o 
   8   2   9      910.14      937.57     29.40 o 
  10   2   9    15861.48    15606.59    206.92 o 
  12   2   9    28439.78    27682.80    330.52 o 
  14   2   9     1683.62     1628.19     44.61 o 
  16   2   9     7302.35     7359.86    102.52 o 
  18   2   9     3667.42     3502.16     69.99 o 
  20   2   9      216.49      291.18     31.63 o 
 -29   3   9        2.20      -30.29     40.46 o 
 -27   3   9     1277.58     1352.92     86.31 o 
 -25   3   9      391.00      405.81     56.02 o 
 -23   3   9      287.93      329.12     26.05 o 
 -21   3   9     1039.26      972.01     34.96 o 
 -19   3   9      746.44      780.20     27.80 o 
 -17   3   9      892.46      886.03     47.73 o 
 -15   3   9     2532.41     2501.90     42.77 o 
 -13   3   9     2314.14     2297.09     39.43 o 
 -11   3   9     1275.41     1172.03     28.44 o 
  -9   3   9      564.85      649.52     24.43 o 
  -7   3   9     3328.33     3505.21     58.78 o 
  -5   3   9      144.59      128.74     16.75 o 
  -3   3   9     3672.43     3644.52     32.42 o 
  -1   3   9       74.12       94.63     10.05 o 
   1   3   9     7501.77     7834.63     64.55 o 
   3   3   9      128.59      135.32     15.72 o 
   5   3   9      730.29      697.54     35.01 o 
   7   3   9       34.22       58.59     37.48 o 
   9   3   9      497.38      518.19     27.05 o 
  11   3   9     4849.08     4434.09     75.51 o 
  13   3   9       33.12       78.38     42.53 o 
  15   3   9      394.67      424.70     24.59 o 
  17   3   9       72.11       96.32     22.30 o 
  19   3   9     1467.44     1501.04     61.47 o 
 -28   4   9      496.21      488.39     63.69 o 
 -26   4   9     7061.15     6989.91    131.62 o 
 -24   4   9      452.17      453.81     38.80 o 
 -22   4   9     1066.53     1106.74     38.28 o 
 -20   4   9     3952.70     3688.54     65.95 o 
 -18   4   9    10282.09    10312.61    122.81 o 
 -16   4   9     9123.15     9019.27    109.27 o 
 -14   4   9     6358.27     6387.49     85.22 o 
 -12   4   9     2391.92     2434.57     47.39 o 
 -10   4   9       33.51       39.48     20.22 o 
  -8   4   9    35889.04    35082.76    559.02 o 
  -6   4   9      606.78      549.73     26.42 o 
  -4   4   9        7.11       69.49     23.03 o 
  -2   4   9    20397.69    20808.13    240.52 o 
   0   4   9    21273.61    20908.85    297.31 o 
   2   4   9     3069.86     3158.39     53.51 o 
   4   4   9     6326.50     6317.13     72.00 o 
   6   4   9     5528.55     5724.61     80.89 o 
   8   4   9       54.45       49.95     16.14 o 
  10   4   9    15295.25    15385.24    169.77 o 
  12   4   9     4327.01     4354.69     77.37 o 
  14   4   9      233.29      217.10     25.55 o 
  16   4   9     6923.12     7002.50     90.45 o 
  18   4   9     1380.76     1448.79     42.26 o 
 -27   5   9     3865.20     3618.75     95.85 o 
 -25   5   9     5343.14     5442.32    114.72 o 
 -23   5   9      704.73      685.49     42.10 o 
 -21   5   9     1903.79     1898.50     49.68 o 
 -19   5   9    13372.76    13205.23    151.94 o 
 -17   5   9     1178.52     1269.44     39.32 o 
 -15   5   9    10301.60     9935.99    119.99 o 
 -13   5   9     3364.25     3413.40     72.76 o 
 -11   5   9    10636.06    10827.33    150.64 o 
  -9   5   9    23791.12    23367.76    762.87 o 
  -7   5   9    22021.17    22305.76    260.84 o 
  -5   5   9     1574.87     1544.34     46.87 o 
  -3   5   9     2064.44     2071.72     88.28 o 
  -1   5   9    47266.47    45786.52    485.81 o 
   1   5   9    10122.03     9917.93    142.37 o 
   3   5   9     6482.76     6313.40     86.01 o 
   5   5   9     7780.09     7706.16    136.74 o 
   7   5   9     4884.47     4701.14     75.94 o 
   9   5   9     5803.78     5845.77     89.68 o 
  11   5   9    15025.86    14933.49    209.56 o 
  13   5   9     4411.77     4379.58     88.68 o 
  15   5   9     2822.77     2920.87     68.25 o 
 -24   6   9       55.06       76.47     28.07 o 
 -22   6   9      167.40      217.78     72.93 o 
 -20   6   9      223.06      143.44     30.10 o 
 -18   6   9     2412.39     2485.44     56.60 o 
 -16   6   9     1556.71     1543.52     44.27 o 
 -14   6   9        7.98       21.64     25.21 o 
 -12   6   9      262.14      320.82     67.53 o 
 -10   6   9     1118.95     1165.44     53.01 o 
  -8   6   9     8645.75     8582.46    131.74 o 
  -6   6   9      118.41      122.70     22.30 o 
  -4   6   9       11.87       46.28     26.56 o 
  -2   6   9      174.99      279.79     32.47 o 
   0   6   9     2545.07     2542.46     63.59 o 
   2   6   9      620.88      703.02     48.13 o 
   4   6   9       67.90       45.77     29.25 o 
   6   6   9     6320.47     6164.07     91.95 o 
   8   6   9      396.64      369.06     27.88 o 
  10   6   9      875.78      869.58     37.30 o 
  12   6   9      115.00       83.45     21.22 o 
  14   6   9      199.27      233.19     26.81 o 
 -21   7   9     5974.29     5563.60    117.12 o 
 -19   7   9     1647.71     1448.00     71.58 o 
 -17   7   9      252.79      270.16     26.29 o 
 -15   7   9        8.04       23.59     54.77 o 
 -13   7   9     5850.18     5731.15    109.17 o 
 -11   7   9     1708.21     1598.22     55.38 o 
  -9   7   9     2783.03     2718.39    111.31 o 
  -7   7   9     4637.69     4556.02     93.28 o 
  -5   7   9       20.10       63.12     51.04 o 
  -3   7   9     6259.90     6054.71    109.61 o 
  -1   7   9     1206.27     1281.00     50.45 o 
   1   7   9     3733.53     3639.97    143.36 o 
   3   7   9      379.61      413.08     35.77 o 
   5   7   9     3392.75     3374.34     96.99 o 
   7   7   9        1.29       34.30     23.86 o 
   9   7   9      851.38      804.01     46.32 o 
  11   7   9     9218.30     9336.24    160.35 o 
 -18   8   9      920.11      968.85     52.57 o 
 -16   8   9      625.72      591.66     44.30 o 
 -14   8   9     4937.75     4982.26    106.97 o 
 -12   8   9     3040.19     3019.54     80.64 o 
 -10   8   9       96.83       87.30     27.67 o 
  -8   8   9     5029.97     5233.68    106.39 o 
  -6   8   9     6326.84     6235.44    143.15 o 
  -4   8   9      782.56      825.45     44.59 o 
  -2   8   9     4159.77     4265.17     94.60 o 
   0   8   9     3332.79     3277.51     82.43 o 
   2   8   9      238.50      234.92     42.53 o 
   4   8   9     9696.24     9777.45    205.60 o 
   6   8   9     3330.60     3277.71     87.80 o 
   8   8   9       74.06       28.62     26.64 o 
 -11   9   9       42.16      -19.38     26.38 o 
  -9   9   9      152.32      203.09     34.61 o 
  -7   9   9      924.26     1009.58     53.06 o 
  -5   9   9       78.38       69.53     29.46 o 
  -3   9   9      211.21      246.27     35.42 o 
  -1   9   9      328.73      375.41     39.69 o 
   1   9   9      737.46      793.77     49.25 o 
 -30   0  10     2565.36     2696.71    122.20 o 
 -28   0  10      239.89      297.10     56.43 o 
 -26   0  10     7810.80     7519.72    135.22 o 
 -24   0  10    22107.87    21506.79    273.43 o 
 -22   0  10     2012.32     2012.12     59.58 o 
 -20   0  10     9963.90    10056.28    147.07 o 
 -18   0  10    18288.51    17542.37    217.49 o 
 -16   0  10     1075.31     1203.92     44.61 o 
 -14   0  10    30705.36    30086.37    331.22 o 
 -12   0  10    19793.31    20332.67    233.49 o 
 -10   0  10     4887.42     5025.06    119.09 o 
  -8   0  10    48639.68    47961.94    488.35 o 
  -6   0  10    72282.33    69985.35    947.69 o 
  -4   0  10     5219.41     5275.58     80.53 o 
  -2   0  10    22016.27    22169.44    248.51 o 
   0   0  10    57626.74    55971.64    575.72 o 
   2   0  10      143.92      214.11     27.18 o 
   4   0  10    15431.00    15711.14    274.07 o 
   6   0  10    33990.46    33645.54    525.73 o 
   8   0  10     7381.10     7375.17    169.50 o 
  10   0  10    37964.19    35016.71    348.74 o 
  12   0  10    20071.09    19522.71    223.26 o 
  14   0  10      479.92      432.86     31.74 o 
  16   0  10     2477.73     2341.80     66.92 o 
  18   0  10    14258.97    14211.13    314.94 o 
 -29   1  10      279.95      272.04     31.24 o 
 -27   1  10       96.73       98.40     25.21 o 
 -25   1  10     3718.21     3778.32     78.13 o 
 -23   1  10      736.93      788.46     34.72 o 
 -21   1  10     3676.44     3708.88     68.43 o 
 -19   1  10     5506.10     5450.41     67.82 o 
 -17   1  10     8655.86     8474.21     87.97 o 
 -15   1  10     6152.31     6227.92     68.79 o 
 -13   1  10     7865.09     8052.82     97.00 o 
 -11   1  10     2621.81     2835.80     33.74 o 
  -9   1  10        7.94       45.66     13.07 o 
  -7   1  10    33367.00    33576.21    224.33 o 
  -5   1  10      137.70      183.91     10.43 o 
  -3   1  10     3527.60     3667.27     43.25 o 
  -1   1  10    14234.51    14881.32    144.48 o 
   1   1  10    17532.41    17758.52    168.81 o 
   3   1  10     8934.26     9021.14    130.71 o 
   5   1  10     5404.83     5365.75     92.12 o 
   7   1  10     7023.50     6826.33     83.59 o 
   9   1  10     1459.60     1344.96     36.33 o 
  11   1  10    11622.58    11271.11    125.79 o 
  13   1  10      601.23      611.76     25.32 o 
  15   1  10      202.32      292.10     35.16 o 
  17   1  10     5026.14     4793.66     83.80 o 
  19   1  10     1452.75     1443.28     67.25 o 
 -30   2  10     1183.11     1295.24     92.53 o 
 -28   2  10      211.32      186.31     46.47 o 
 -26   2  10     4019.78     3882.41     78.44 o 
 -24   2  10      401.69      403.65     31.04 o 
 -22   2  10      137.71      192.96     23.63 o 
 -20   2  10     3011.79     2886.19     59.82 o 
 -18   2  10      765.62      744.24     30.81 o 
 -16   2  10       45.53       70.18     16.22 o 
 -14   2  10       38.06       91.50     13.24 o 
 -12   2  10    22947.00    24009.42    193.49 o 
 -10   2  10      904.56      944.87     19.29 o 
  -8   2  10     7041.27     7329.12     64.29 o 
  -6   2  10     4179.59     4225.31     47.80 o 
  -4   2  10      238.16      284.06     14.97 o 
  -2   2  10    10507.54    10525.40     94.24 o 
   0   2  10     1439.73     1450.15     39.25 o 
   2   2  10     2138.27     2136.38     41.80 o 
   4   2  10      324.64      343.73     19.72 o 
   6   2  10    13583.60    13994.75    136.44 o 
   8   2  10     1365.32     1422.66     36.49 o 
  10   2  10      961.07     1038.39    130.40 o 
  12   2  10     4737.59     4537.69     97.90 o 
  14   2  10      731.59      747.67     34.01 o 
  16   2  10     1891.66     2000.09     53.24 o 
  18   2  10      823.20      825.12     38.50 o 
 -29   3  10     1804.56     2065.99    107.47 o 
 -27   3  10     3448.80     3506.46    130.71 o 
 -25   3  10     4842.64     4614.34    101.47 o 
 -23   3  10     1223.15     1268.09     51.12 o 
 -21   3  10     2162.84     2172.29     44.64 o 
 -19   3  10    41935.18    42061.98    361.87 o 
 -17   3  10     1676.35     1598.36     35.66 o 
 -15   3  10     3752.77     3768.02     53.98 o 
 -13   3  10    24252.77    24076.34    308.51 o 
 -11   3  10    15601.58    16227.88    142.57 o 
  -9   3  10     7932.32     7968.03     93.72 o 
  -7   3  10    26377.02    26213.46    247.99 o 
  -5   3  10    11304.29    11918.77    124.47 o 
  -3   3  10    16232.74    16911.50    182.17 o 
  -1   3  10    57151.45    54790.57    332.00 o 
   1   3  10     9398.37     8924.25     72.72 o 
   3   3  10     2012.20     2133.51     34.44 o 
   5   3  10    30062.86    28768.03    265.25 o 
   7   3  10    10188.85     9931.09    118.78 o 
   9   3  10     4268.52     4183.78     71.44 o 
  11   3  10    17012.73    16834.75    185.02 o 
  13   3  10    12872.39    12786.90    191.88 o 
  15   3  10     2653.81     2519.11     58.39 o 
  17   3  10     6668.13     6527.19    100.71 o 
 -28   4  10      797.82      740.05     72.61 o 
 -26   4  10     5644.92     5762.50    173.03 o 
 -24   4  10      468.04      545.16     39.98 o 
 -22   4  10      617.86      651.07     50.67 o 
 -20   4  10     7029.00     7161.51     98.97 o 
 -18   4  10    11907.01    11689.19    145.22 o 
 -16   4  10     1344.87     1384.17     38.52 o 
 -14   4  10     5296.57     5146.39     67.13 o 
 -12   4  10     7444.52     7634.22    160.02 o 
 -10   4  10       44.46       92.84     16.53 o 
  -8   4  10    12326.23    12071.55    131.46 o 
  -6   4  10     7713.40     7727.86     94.84 o 
  -4   4  10      160.35      264.14     20.38 o 
  -2   4  10    11783.82    12120.55    197.82 o 
   0   4  10    11890.19    11948.61    159.68 o 
   2   4  10      146.02      141.74     15.81 o 
   4   4  10    14185.71    13899.78    149.33 o 
   6   4  10    14897.49    14654.57    157.70 o 
   8   4  10       37.50       37.17     16.76 o 
  10   4  10     4745.17     4650.68     79.25 o 
  12   4  10     5209.01     5228.22     87.99 o 
  14   4  10       27.41       31.26     21.97 o 
  16   4  10      948.84      968.38     35.32 o 
 -25   5  10      879.72      840.82    118.15 o 
 -23   5  10      111.80      130.28     26.79 o 
 -21   5  10     1057.44     1000.83     38.15 o 
 -19   5  10        8.03       26.39     18.87 o 
 -17   5  10      176.73      193.58     32.38 o 
 -15   5  10      216.72      254.40     22.81 o 
 -13   5  10     5078.41     4881.88     90.93 o 
 -11   5  10     1027.67      968.99     39.54 o 
  -9   5  10      662.35      680.06     34.77 o 
  -7   5  10      938.99      995.87     89.52 o 
  -5   5  10       37.19       63.88     24.27 o 
  -3   5  10      132.02      143.27     38.49 o 
  -1   5  10      847.73      920.85     39.29 o 
   1   5  10     1727.17     1744.42     52.30 o 
   3   5  10        5.45       -6.56     17.09 o 
   5   5  10     1229.44     1240.87     63.07 o 
   7   5  10      200.76      205.97     24.59 o 
   9   5  10      491.09      551.87     30.41 o 
  11   5  10      207.64      243.89     31.31 o 
  13   5  10      597.68      556.56     42.35 o 
  15   5  10       45.40       52.85     48.24 o 
 -24   6  10     2012.32     1956.38     68.49 o 
 -22   6  10      227.94      314.06     34.26 o 
 -20   6  10     9679.16     9366.79    156.17 o 
 -18   6  10     8837.12     8557.86    115.98 o 
 -16   6  10     1181.51     1161.50     39.77 o 
 -14   6  10     5979.81     5888.16    108.10 o 
 -12   6  10     8124.93     8005.86    181.74 o 
 -10   6  10      156.54      171.82     55.39 o 
  -8   6  10    10416.70    10245.94    150.95 o 
  -6   6  10    14129.71    14030.08    189.31 o 
  -4   6  10       96.48      127.55     25.52 o 
  -2   6  10    11899.69    11978.62    213.49 o 
   0   6  10    12682.13    12100.67    244.19 o 
   2   6  10       20.52       46.33     22.61 o 
   4   6  10    10556.09    10556.31    160.05 o 
   6   6  10    11672.11    11348.08    171.75 o 
   8   6  10      113.20      183.66     29.02 o 
  10   6  10     4039.09     4103.32     96.33 o 
  12   6  10     7715.35     7477.90    113.78 o 
 -21   7  10       16.97       50.83     37.45 o 
 -19   7  10     6976.67     6757.76    128.87 o 
 -17   7  10      988.56     1060.57     40.66 o 
 -15   7  10     1726.96     1732.70     78.11 o 
 -13   7  10     5070.22     5200.25    104.67 o 
 -11   7  10      603.64      582.73     39.13 o 
  -9   7  10     3419.79     3482.29     82.66 o 
  -7   7  10     3131.56     3094.80     96.27 o 
  -5   7  10     3758.60     3734.63     84.87 o 
  -3   7  10     2178.01     2159.84     63.95 o 
  -1   7  10    12649.85    12372.80    179.85 o 
   1   7  10      801.89      807.65     43.88 o 
   3   7  10     1087.93     1170.84     51.62 o 
   5   7  10     6774.99     6975.30    128.92 o 
   7   7  10     1382.92     1318.29     55.26 o 
   9   7  10     1211.51     1198.55     55.34 o 
 -18   8  10       17.46       47.39     46.16 o 
 -16   8  10      275.39      275.87     30.30 o 
 -14   8  10     1575.67     1485.66     59.28 o 
 -12   8  10       65.64       87.21     28.77 o 
 -10   8  10      349.28      325.81     36.27 o 
  -8   8  10        7.38      157.43     29.92 o 
  -6   8  10      246.27      184.21     31.36 o 
  -4   8  10        1.53        4.32     23.98 o 
  -2   8  10      438.66      486.77     37.71 o 
   0   8  10     1580.45     1626.09     61.54 o 
   2   8  10      147.37      152.44     37.55 o 
   4   8  10      220.24      241.76     35.44 o 
   6   8  10      393.71      404.03     40.56 o 
  -9   9  10      238.86      225.96     36.10 o 
  -7   9  10     6521.96     6715.68    131.29 o 
  -5   9  10      726.94      722.25     47.97 o 
  -3   9  10      951.37     1000.29     54.13 o 
 -29   1  11     1870.02     1974.87     58.98 o 
 -27   1  11      437.02      428.22     33.83 o 
 -25   1  11     5902.76     5826.21     95.79 o 
 -23   1  11     1720.88     1641.88     58.64 o 
 -21   1  11     7720.35     7330.56    155.02 o 
 -19   1  11    38415.63    37722.13    700.90 o 
 -17   1  11    22080.04    21617.50    181.64 o 
 -15   1  11     3594.57     3665.46     64.26 o 
 -13   1  11    20025.23    20753.77    170.99 o 
 -11   1  11    10606.71    10478.33     97.88 o 
  -9   1  11     8360.71     8323.79    104.28 o 
  -7   1  11    23577.91    24253.88    235.76 o 
  -5   1  11    12411.62    12326.21     96.44 o 
  -3   1  11     1601.08     1610.36     25.77 o 
  -1   1  11    53466.21    52345.82    441.51 o 
   1   1  11    16442.08    16416.43    160.83 o 
   3   1  11      356.31      356.21     26.33 o 
   5   1  11    19229.12    19564.58    238.83 o 
   7   1  11    11136.13    11348.71    120.93 o 
   9   1  11     3796.43     3382.54     58.93 o 
  11   1  11    13627.30    12887.83    140.54 o 
  13   1  11     6458.59     6439.68     78.11 o 
  15   1  11      612.38      657.75     34.62 o 
  17   1  11     8293.25     8396.16    118.52 o 
 -30   2  11     2446.28     2471.39    114.52 o 
 -28   2  11      388.56      411.49     34.67 o 
 -26   2  11    10517.59    10603.32    142.92 o 
 -24   2  11     9038.84     9004.09    124.80 o 
 -22   2  11        1.13        0.17     17.00 o 
 -20   2  11    10632.64    10559.82    131.85 o 
 -18   2  11    26756.81    26371.71    257.88 o 
 -16   2  11        1.65        5.75     13.89 o 
 -14   2  11    15672.43    16335.30    171.32 o 
 -12   2  11    26716.40    26822.16    214.44 o 
 -10   2  11     4507.06     4659.10     56.57 o 
  -8   2  11    35496.77    35672.34    241.17 o 
  -6   2  11    21670.07    21914.12    242.35 o 
  -4   2  11     4121.55     4187.42     49.81 o 
  -2   2  11    13310.33    13370.43    116.23 o 
   0   2  11    19926.59    19604.00    229.05 o 
   2   2  11      434.84      505.90     29.63 o 
   4   2  11    10783.71    10632.09    110.17 o 
   6   2  11    39283.27    39037.64    318.38 o 
   8   2  11     1305.49     1379.06     37.67 o 
  10   2  11    10949.62    10311.77    160.27 o 
  12   2  11     5060.34     4891.24    135.89 o 
  14   2  11     6467.87     6538.52    113.80 o 
  16   2  11     1991.68     1935.69     53.83 o 
 -29   3  11       10.82      -20.75     38.38 o 
 -27   3  11       68.45       41.59     35.17 o 
 -25   3  11     3809.11     3792.09     91.91 o 
 -23   3  11       68.28       80.72     20.70 o 
 -21   3  11       87.34       96.37     21.49 o 
 -19   3  11       18.98       30.51     18.87 o 
 -17   3  11      217.17      181.83     20.96 o 
 -15   3  11      352.75      352.96     20.23 o 
 -13   3  11      196.28      186.15     16.90 o 
 -11   3  11     7574.74     7727.98     83.54 o 
  -9   3  11      504.49      512.49     24.24 o 
  -7   3  11     1547.69     1513.31     36.19 o 
  -5   3  11      435.64      379.58     22.82 o 
  -3   3  11     2083.72     1974.98     40.56 o 
  -1   3  11      907.98      873.38     33.85 o 
   1   3  11     1021.08     1097.51     25.24 o 
   3   3  11      721.89      705.80     25.52 o 
   5   3  11        4.03        1.48     18.76 o 
   7   3  11     1877.88     1802.17     56.04 o 
   9   3  11       94.61       91.73     29.88 o 
  11   3  11       91.39       84.73     35.89 o 
  13   3  11     1351.19     1305.63     56.50 o 
  15   3  11       45.10       74.58     20.17 o 
 -28   4  11      204.45      197.10     49.79 o 
 -26   4  11     2393.71     2271.39    107.26 o 
 -24   4  11     4540.09     4439.20    100.34 o 
 -22   4  11      467.25      477.55     37.80 o 
 -20   4  11     9733.45     9409.23    119.47 o 
 -18   4  11     4286.70     4198.27     63.33 o 
 -16   4  11     3093.10     3067.40     51.89 o 
 -14   4  11    15471.17    15654.56    146.17 o 
 -12   4  11    10148.00    10283.79    118.49 o 
 -10   4  11      312.85      274.95     24.29 o 
  -8   4  11     3888.65     4129.81     65.33 o 
  -6   4  11    28607.30    27957.75    271.93 o 
  -4   4  11     1000.43      905.57     36.59 o 
  -2   4  11     8886.38     8411.39    124.71 o 
   0   4  11     4098.35     4217.10     81.37 o 
   2   4  11     4609.39     4466.46     86.32 o 
   4   4  11    17019.90    16892.22    217.62 o 
   6   4  11     8320.99     7869.80    287.87 o 
   8   4  11      965.48      993.05     43.93 o 
  10   4  11     1684.68     1570.69     64.63 o 
  12   4  11     9087.28     9096.42    192.16 o 
  14   4  11      436.61      407.04     40.62 o 
 -25   5  11     3578.83     3510.61    134.03 o 
 -23   5  11     5897.55     5736.33    115.02 o 
 -21   5  11     5291.43     5167.23     85.54 o 
 -19   5  11     8516.66     8394.51    115.06 o 
 -17   5  11     2344.18     2354.82     52.96 o 
 -15   5  11      137.72      145.59     31.54 o 
 -13   5  11    21443.84    21433.88    400.63 o 
 -11   5  11     3827.73     3881.26     81.74 o 
  -9   5  11      228.93      251.75     26.96 o 
  -7   5  11    18828.47    18944.59    544.71 o 
  -5   5  11    16358.88    16371.60    275.63 o 
  -3   5  11     7581.94     7328.98    117.70 o 
  -1   5  11     4622.74     4588.83     88.75 o 
   1   5  11     4676.23     4769.89     92.56 o 
   3   5  11      362.54      413.40     32.20 o 
   5   5  11    17290.32    16498.26    220.20 o 
   7   5  11     3556.54     3423.71     81.85 o 
   9   5  11      150.18      138.28     27.36 o 
  11   5  11     9875.63     9488.49    267.53 o 
  13   5  11     5153.68     5225.49    178.74 o 
 -24   6  11     1069.27     1124.74    107.26 o 
 -22   6  11        0.16        7.75     24.41 o 
 -20   6  11     3734.90     3718.28     73.12 o 
 -18   6  11      715.84      677.25     34.46 o 
 -16   6  11     1439.38     1429.16     44.12 o 
 -14   6  11       58.69       68.46     25.42 o 
 -12   6  11     6740.18     6912.54    119.76 o 
 -10   6  11      422.20      392.03     33.08 o 
  -8   6  11       31.31       24.72     21.84 o 
  -6   6  11      397.94      455.74     32.57 o 
  -4   6  11      293.25      333.99     30.87 o 
  -2   6  11      184.25      202.10     27.80 o 
   0   6  11      375.89      402.54     31.82 o 
   2   6  11      895.03      906.00     44.36 o 
   4   6  11     1875.01     1907.82     61.91 o 
   6   6  11      143.99      142.63     29.88 o 
   8   6  11       29.63       80.60     27.58 o 
  10   6  11        3.90        0.35     24.79 o 
 -21   7  11       73.46       82.32     29.82 o 
 -19   7  11      845.50      856.66     40.71 o 
 -17   7  11     3402.83     3209.42     69.39 o 
 -15   7  11     2917.83     2659.43     72.85 o 
 -13   7  11      642.74      618.19     41.20 o 
 -11   7  11     1714.05     1720.77     59.85 o 
  -9   7  11      420.16      405.35     34.09 o 
  -7   7  11     7038.03     6863.88    122.94 o 
  -5   7  11     1333.29     1316.65     51.98 o 
  -3   7  11        6.76        4.59     23.03 o 
  -1   7  11     3436.60     3474.32     84.50 o 
   1   7  11      488.62      468.12     35.19 o 
   3   7  11       21.28       69.33     25.52 o 
   5   7  11     2711.59     2698.36     77.86 o 
   7   7  11     2299.73     2313.65     73.91 o 
 -16   8  11      116.81      181.96     28.18 o 
 -14   8  11     1730.45     1682.34     63.66 o 
 -12   8  11     4148.79     4253.17     98.76 o 
 -10   8  11      495.19      484.18     42.22 o 
  -8   8  11     5058.78     5149.04    109.63 o 
  -6   8  11     2544.85     2745.53    140.46 o 
  -4   8  11      537.96      565.93     59.54 o 
  -2   8  11     3417.99     3424.99     87.85 o 
   0   8  11     5096.41     5380.65    114.11 o 
   2   8  11        3.04       18.98     27.35 o 
 -30   0  12     6830.32     6944.05    207.89 o 
 -28   0  12      461.97      495.03     63.69 o 
 -26   0  12     6922.33     6905.46    194.82 o 
 -24   0  12     7081.24     6739.27    188.38 o 
 -22   0  12     1467.64     1603.72    135.69 o 
 -20   0  12    18669.22    18435.97    233.94 o 
 -18   0  12     6921.05     6964.88    113.32 o 
 -16   0  12      138.30      112.65     20.23 o 
 -14   0  12       57.96       80.75     18.18 o 
 -12   0  12    87869.34    84277.66    855.52 o 
 -10   0  12      222.65       97.93     24.90 o 
  -8   0  12    14837.81    14985.02    191.70 o 
  -6   0  12    15713.24    16061.05    195.38 o 
  -4   0  12    34640.70    35321.32    392.53 o 
  -2   0  12     6007.48     6223.90    101.35 o 
   0   0  12    20722.53    20444.90    302.08 o 
   2   0  12      859.66      893.78     52.08 o 
   4   0  12     4538.45     4655.23    125.10 o 
   6   0  12    28153.55    27538.01    456.64 o 
   8   0  12     6430.36     6392.38    164.32 o 
  10   0  12       16.17       58.86     21.18 o 
  12   0  12    18343.38    18587.17    223.09 o 
  14   0  12     5297.07     5529.08    105.25 o 
  16   0  12     2456.68     2350.31     70.63 o 
 -29   1  12     2383.79     2312.45     82.66 o 
 -27   1  12     1136.59     1141.24     45.23 o 
 -25   1  12     1207.22     1187.45     49.90 o 
 -23   1  12     1032.53      983.51     39.36 o 
 -21   1  12       16.46       37.93     18.02 o 
 -19   1  12    13978.03    14158.98    159.93 o 
 -17   1  12      405.12      391.93     25.70 o 
 -15   1  12      847.81      797.59     30.52 o 
 -13   1  12     8476.35     8441.72     86.38 o 
 -11   1  12     7847.67     7983.99    136.40 o 
  -9   1  12     5427.95     5739.75     65.10 o 
  -7   1  12      151.03      157.27     16.82 o 
  -5   1  12    23301.07    23849.86    220.40 o 
  -3   1  12      627.30      600.37     18.20 o 
  -1   1  12    15105.91    14939.60    151.15 o 
   1   1  12      508.78      537.07     29.53 o 
   3   1  12      900.27      902.73     37.34 o 
   5   1  12     3347.53     3309.93    154.77 o 
   7   1  12     5029.33     5054.09     73.24 o 
   9   1  12      125.96      147.68     30.57 o 
  11   1  12     1860.82     1814.57     67.89 o 
  13   1  12     8818.21     8947.98     97.83 o 
  15   1  12      264.07      233.18     28.37 o 
 -28   2  12       78.38       95.04     27.31 o 
 -26   2  12        4.30       19.54     22.92 o 
 -24   2  12     5611.69     5448.85     92.83 o 
 -22   2  12      375.83      397.99     29.84 o 
 -20   2  12     1102.75     1100.06     44.68 o 
 -18   2  12      929.74      951.14     35.29 o 
 -16   2  12      534.02      564.00     31.62 o 
 -14   2  12     2272.54     2361.73     50.61 o 
 -12   2  12      995.88     1009.13     42.69 o 
 -10   2  12     1364.43     1405.40     37.31 o 
  -8   2  12     1672.76     1631.10     32.31 o 
  -6   2  12     9881.40     9876.27     84.40 o 
  -4   2  12      584.97      666.96     21.17 o 
  -2   2  12      225.31      282.85     17.31 o 
   0   2  12     8559.47     8809.62    129.05 o 
   2   2  12     1629.26     1623.61     48.48 o 
   4   2  12     2189.09     2158.04     43.35 o 
   6   2  12      100.68      130.15     17.82 o 
   8   2  12     8804.12     8431.47    103.06 o 
  10   2  12      410.52      430.87     28.33 o 
  12   2  12     3264.40     3418.32     98.86 o 
  14   2  12       95.73       89.56     22.50 o 
 -29   3  12      364.09      342.53     57.47 o 
 -27   3  12       13.66      -17.97     26.26 o 
 -25   3  12     8426.26     8358.98    123.69 o 
 -23   3  12     5212.32     5030.23    105.02 o 
 -21   3  12     6306.78     6221.71     97.56 o 
 -19   3  12     8862.61     8508.72    116.24 o 
 -17   3  12    10897.29    10619.24    132.15 o 
 -15   3  12      341.81      313.82     28.56 o 
 -13   3  12    18741.06    18803.56    165.07 o 
 -11   3  12    10455.40    10493.42    104.97 o 
  -9   3  12      879.42      867.46     26.68 o 
  -7   3  12    21913.03    22154.05    211.44 o 
  -5   3  12    19419.75    19738.70    192.12 o 
  -3   3  12     1551.31     1538.25     44.72 o 
  -1   3  12    13891.37    13567.42    280.40 o 
   1   3  12    18228.54    17835.45    270.34 o 
   3   3  12      757.47      726.98     52.91 o 
   5   3  12     3121.08     3091.58     73.54 o 
   7   3  12    18664.79    18400.87    545.65 o 
   9   3  12      506.64      554.10     38.65 o 
  11   3  12    11377.85    11357.18    178.25 o 
  13   3  12     7011.12     6753.09    132.24 o 
 -26   4  12      262.52      212.92     42.64 o 
 -24   4  12     4211.21     4236.47     99.47 o 
 -22   4  12       58.73       30.02     29.05 o 
 -20   4  12     1816.04     1807.76     51.76 o 
 -18   4  12     4482.61     4536.48     80.27 o 
 -16   4  12     3394.88     3320.21    102.04 o 
 -14   4  12     7568.58     7751.59     89.93 o 
 -12   4  12    14212.78    14302.53    136.66 o 
 -10   4  12      562.80      586.03     38.22 o 
  -8   4  12      837.79      944.62     32.62 o 
  -6   4  12     4837.77     5102.96     80.05 o 
  -4   4  12     4846.58     4648.86     85.71 o 
  -2   4  12      399.45      334.95     30.50 o 
   0   4  12    13124.02    13116.44    178.08 o 
   2   4  12     3720.01     3585.28     77.44 o 
   4   4  12      919.00      958.89     64.11 o 
   6   4  12     6237.12     6032.23    111.98 o 
   8   4  12     2311.95     2432.80    100.00 o 
  10   4  12      915.47      886.73     67.01 o 
  12   4  12     2281.67     2067.86     99.17 o 
 -25   5  12      363.15      342.53     54.15 o 
 -23   5  12      250.61      268.95     64.83 o 
 -21   5  12        8.81      -15.17     22.67 o 
 -19   5  12     1153.06     1062.20     39.60 o 
 -17   5  12      289.73      275.65     24.39 o 
 -15   5  12       70.04       73.45     18.17 o 
 -13   5  12        4.89        6.48     16.41 o 
 -11   5  12      138.34      151.20     24.20 o 
  -9   5  12      374.92      348.53     28.82 o 
  -7   5  12     1337.88     1319.31     46.46 o 
  -5   5  12      586.64      648.07     72.30 o 
  -3   5  12        0.82      -32.96     22.72 o 
  -1   5  12      888.68      893.11     40.99 o 
   1   5  12     1002.91     1033.51    105.60 o 
   3   5  12      312.08      341.16     31.98 o 
   5   5  12      177.65      198.00     29.56 o 
   7   5  12      597.01      644.86     41.08 o 
   9   5  12       61.99       68.04     25.93 o 
  11   5  12      181.00      161.59     29.77 o 
 -22   6  12      148.16      178.95     25.79 o 
 -20   6  12     1715.10     1623.70     49.15 o 
 -18   6  12     6007.28     5801.03    125.35 o 
 -16   6  12     2112.98     2163.18     53.99 o 
 -14   6  12     3609.77     3495.86     68.72 o 
 -12   6  12    11110.28    11251.28    167.26 o 
 -10   6  12      866.18      824.58     42.56 o 
  -8   6  12     2021.80     2166.19     63.16 o 
  -6   6  12     9175.85     9178.46    144.33 o 
  -4   6  12     2831.28     2887.09     73.12 o 
  -2   6  12      731.03      767.16     49.38 o 
   0   6  12    11526.57    11363.97    175.73 o 
   2   6  12     2329.67     2328.09     68.40 o 
   4   6  12      778.76      825.48     44.61 o 
   6   6  12     9427.90     9508.20    197.51 o 
   8   6  12     4914.47     4926.94    147.10 o 
 -19   7  12     2466.00     2477.26    101.83 o 
 -17   7  12     2013.81     2112.55     57.64 o 
 -15   7  12      159.30      173.78     30.49 o 
 -13   7  12     4064.71     4043.53     93.72 o 
 -11   7  12     3244.69     3188.35     81.70 o 
  -9   7  12      161.41      149.72     30.44 o 
  -7   7  12     4022.70     4115.12     93.50 o 
  -5   7  12     2796.09     2911.15     77.97 o 
  -3   7  12      498.23      460.58     38.36 o 
  -1   7  12     1752.00     1858.08     62.84 o 
   1   7  12     4520.00     4579.73    101.88 o 
   3   7  12        2.74       -7.08     24.78 o 
   5   7  12     1426.07     1431.41     60.00 o 
 -14   8  12      507.43      527.84     43.04 o 
 -12   8  12      132.46      130.22     31.76 o 
 -10   8  12       32.79       54.43     27.19 o 
  -8   8  12       39.42       45.41     28.22 o 
  -6   8  12      185.81      195.49     32.97 o 
  -4   8  12       55.50       56.78     25.89 o 
  -2   8  12      440.36      462.45     42.10 o 
   0   8  12        0.29      -35.26     23.51 o 
 -29   1  13     1783.29     1693.38     97.93 o 
 -27   1  13      319.27      401.37     45.25 o 
 -25   1  13     2248.09     2199.85     58.91 o 
 -23   1  13    12545.89    12312.17    152.62 o 
 -21   1  13     2059.46     2068.67     52.14 o 
 -19   1  13     3157.64     3222.79     63.46 o 
 -17   1  13    11982.30    11285.33    173.64 o 
 -15   1  13     1246.54     1161.76     36.37 o 
 -13   1  13    10970.43    11010.80    128.68 o 
 -11   1  13    13072.09    13170.67    121.53 o 
  -9   1  13     2527.54     2685.71     42.53 o 
  -7   1  13    20631.79    21529.58    179.17 o 
  -5   1  13    35196.32    34933.50    271.11 o 
  -3   1  13     3567.66     3661.13     44.58 o 
  -1   1  13      343.17      350.72     21.32 o 
   1   1  13    17056.55    16898.30    212.01 o 
   3   1  13     9325.14     9312.54    140.98 o 
   5   1  13    14656.05    14022.57    290.15 o 
   7   1  13    13151.11    12753.02    185.92 o 
   9   1  13     2769.40     2800.42     57.21 o 
  11   1  13     3298.51     3183.87     53.63 o 
  13   1  13     7611.29     7564.67     90.45 o 
 -28   2  13      661.25      678.42     40.49 o 
 -26   2  13      208.90      264.25     29.95 o 
 -24   2  13     5615.39     5452.91     93.85 o 
 -22   2  13     5343.19     5287.98     89.45 o 
 -20   2  13     1503.30     1538.23     45.34 o 
 -18   2  13     4868.64     4842.49     80.48 o 
 -16   2  13    13470.27    13152.18    235.02 o 
 -14   2  13     7010.38     7058.61     97.40 o 
 -12   2  13    24257.37    24200.05    237.47 o 
 -10   2  13     6315.08     6293.12     88.00 o 
  -8   2  13      357.00      306.83     22.44 o 
  -6   2  13    28243.80    28219.64    226.45 o 
  -4   2  13    18166.12    18259.98    153.90 o 
  -2   2  13     1607.13     1653.76     37.51 o 
   0   2  13    14123.65    14452.95    151.12 o 
   2   2  13    22510.95    21558.70    170.40 o 
   4   2  13     1202.74     1129.12     33.61 o 
   6   2  13    12810.84    12260.59    131.85 o 
   8   2  13     9072.71     8942.39    109.76 o 
  10   2  13      434.23      403.18     27.12 o 
  12   2  13     9185.62     8827.04    251.77 o 
  14   2  13     3639.69     3579.73     85.66 o 
 -27   3  13        6.62        0.97     23.24 o 
 -25   3  13      709.25      608.18     37.93 o 
 -23   3  13      805.74      899.03     40.83 o 
 -21   3  13     1773.73     1754.50     51.07 o 
 -19   3  13      712.92      764.92     35.20 o 
 -17   3  13       26.42       26.22     22.33 o 
 -15   3  13      405.89      385.48     25.93 o 
 -13   3  13     2044.79     1880.55     51.00 o 
 -11   3  13      653.35      731.80     41.82 o 
  -9   3  13     1155.13     1149.63     30.45 o 
  -7   3  13       10.72       11.47     13.82 o 
  -5   3  13     7116.47     7187.90     92.38 o 
  -3   3  13     3554.17     3323.15     69.44 o 
  -1   3  13      727.98      724.68     46.37 o 
   1   3  13      144.97      276.40     46.16 o 
   3   3  13      481.33      362.45     44.61 o 
   5   3  13       12.88        4.77     24.69 o 
   7   3  13       22.45       36.39     24.71 o 
   9   3  13      512.68      518.41     39.03 o 
  11   3  13     1226.13     1219.92     57.07 o 
  13   3  13       78.08      115.32     31.98 o 
 -26   4  13      910.92      839.04     50.61 o 
 -24   4  13     3257.72     3284.70     87.79 o 
 -22   4  13     1473.51     1438.98     57.92 o 
 -20   4  13       34.69       65.48     20.72 o 
 -18   4  13    10054.40     9891.93    181.90 o 
 -16   4  13     1339.53     1343.80     44.11 o 
 -14   4  13      866.95      886.21     36.33 o 
 -12   4  13     5600.54     5341.55     72.02 o 
 -10   4  13    16903.63    16050.25    180.23 o 
  -8   4  13     2929.92     2941.06     56.29 o 
  -6   4  13     4881.59     4987.19    138.28 o 
  -4   4  13     7212.70     7347.18    117.68 o 
  -2   4  13      109.90      129.66     22.84 o 
   0   4  13     9702.18     9630.46    145.69 o 
   2   4  13     4244.23     4267.53     89.10 o 
   4   4  13      115.81      119.11     22.66 o 
   6   4  13    13306.46    12931.42    188.35 o 
   8   4  13     5416.30     5241.75    156.23 o 
  10   4  13       87.40       86.31     39.83 o 
 -25   5  13     5182.00     5141.53    115.96 o 
 -23   5  13      920.47      917.55     50.46 o 
 -21   5  13        9.77       27.00     25.89 o 
 -19   5  13     4153.85     4186.42     96.71 o 
 -17   5  13    10907.63    10842.62    170.47 o 
 -15   5  13       31.50       24.50     16.94 o 
 -13   5  13     2248.12     2233.25     62.93 o 
 -11   5  13    12338.23    12003.19    170.09 o 
  -9   5  13      840.18      903.40     41.66 o 
  -7   5  13     7422.01     7463.18    122.46 o 
  -5   5  13    13329.32    13260.77    183.39 o 
  -3   5  13     4265.71     4192.30     87.41 o 
  -1   5  13    15069.43    15124.88    239.42 o 
   1   5  13     7147.12     7005.88    122.99 o 
   3   5  13     1784.49     1757.24     59.44 o 
   5   5  13     1252.69     1248.05     52.57 o 
   7   5  13    12431.57    12049.02    286.41 o 
   9   5  13      419.76      414.07     38.65 o 
 -22   6  13       24.67       21.67     27.21 o 
 -20   6  13      634.39      637.35     44.45 o 
 -18   6  13     2776.84     2835.69     64.83 o 
 -16   6  13      207.68      220.45     25.32 o 
 -14   6  13      601.41      631.51     33.91 o 
 -12   6  13       16.08       47.93     24.35 o 
 -10   6  13      843.99      910.63     44.99 o 
  -8   6  13      350.34      382.63     34.08 o 
  -6   6  13      915.26      905.99     44.22 o 
  -4   6  13     2576.61     2633.56     81.64 o 
  -2   6  13      203.41      220.19     30.80 o 
   0   6  13     2376.98     2546.02     71.96 o 
   2   6  13      124.65      105.77     24.20 o 
   4   6  13      998.06      936.99     49.22 o 
   6   6  13      382.61      440.30     39.59 o 
 -19   7  13     1311.96     1208.14     58.53 o 
 -17   7  13     1152.49     1046.23     43.43 o 
 -15   7  13     1280.76     1229.25     45.19 o 
 -13   7  13     2755.22     2648.33    115.87 o 
 -11   7  13      725.48      661.36     43.56 o 
  -9   7  13      516.75      537.11     40.12 o 
  -7   7  13      495.40      524.95     38.91 o 
  -5   7  13     4481.78     4425.11    118.98 o 
  -3   7  13       26.40       17.36     25.89 o 
  -1   7  13     1401.72     1334.78     56.41 o 
   1   7  13     2789.12     2794.11     80.88 o 
   3   7  13      144.83      143.53     53.11 o 
 -10   8  13     1271.14     1382.49     60.28 o 
  -8   8  13       13.98      -39.05     26.03 o 
  -6   8  13     7265.20     7349.20    139.86 o 
  -4   8  13     2228.49     2144.52     73.35 o 
 -28   0  14     3929.36     3930.53    153.11 o 
 -26   0  14       26.54       35.06     43.98 o 
 -24   0  14    17227.44    17120.70    355.40 o 
 -22   0  14     5069.84     4929.09    156.85 o 
 -20   0  14     1331.95     1355.61     80.71 o 
 -18   0  14    27558.59    26226.59    465.98 o 
 -16   0  14    15016.71    14702.72    240.46 o 
 -14   0  14    14225.70    14496.01    227.39 o 
 -12   0  14     5042.69     4963.49     90.19 o 
 -10   0  14    31321.66    30916.08    348.52 o 
  -8   0  14     5341.13     5064.20     90.50 o 
  -6   0  14    47768.02    46145.26    900.52 o 
  -4   0  14     5624.33     5829.39     99.19 o 
  -2   0  14      715.56      930.89    122.93 o 
   0   0  14    36113.59    35365.26    553.53 o 
   2   0  14    27773.04    27194.85    450.83 o 
   4   0  14       57.86       58.51     30.29 o 
   6   0  14     6222.15     6017.27    162.03 o 
   8   0  14    16068.78    15615.08    311.62 o 
  10   0  14      266.59      389.42     35.41 o 
  12   0  14     3505.39     3505.87     83.45 o 
 -29   1  14      244.71      271.33     43.44 o 
 -27   1  14     2310.79     2364.20     82.56 o 
 -25   1  14     3211.03     3161.12     92.61 o 
 -23   1  14     7216.64     7142.12    108.21 o 
 -21   1  14        1.66      -21.27     17.46 o 
 -19   1  14       32.71       14.15     17.70 o 
 -17   1  14     9020.62     8826.77    115.89 o 
 -15   1  14      134.17      184.93     21.39 o 
 -13   1  14     1365.97     1405.67     40.01 o 
 -11   1  14     4557.42     4683.31    100.46 o 
  -9   1  14     8107.77     8279.68     88.57 o 
  -7   1  14    16020.01    16408.67    146.08 o 
  -5   1  14     5248.88     5354.51     66.63 o 
  -3   1  14      231.37      258.00     18.03 o 
  -1   1  14      151.52      169.96     18.88 o 
   1   1  14    16245.42    16513.00    174.86 o 
   3   1  14     1030.14     1077.05     45.26 o 
   5   1  14      842.98      808.85     41.81 o 
   7   1  14     5924.53     5562.96     82.52 o 
   9   1  14     1324.52     1395.40     42.54 o 
  11   1  14      856.54      855.47     30.51 o 
 -28   2  14     2147.44     2067.55     62.51 o 
 -26   2  14     1231.79     1171.72     46.56 o 
 -24   2  14      464.91      455.15     32.53 o 
 -22   2  14     3116.70     2935.47     65.61 o 
 -20   2  14      163.03      144.68     22.64 o 
 -18   2  14     6627.88     6452.53    114.47 o 
 -16   2  14       22.14       68.67     19.27 o 
 -14   2  14       39.26       62.09     18.22 o 
 -12   2  14     6346.22     6031.87     89.08 o 
 -10   2  14     4018.71     3852.77     67.14 o 
  -8   2  14      838.44      714.52     30.25 o 
  -6   2  14     3113.30     3173.17     59.36 o 
  -4   2  14     3744.98     3908.61     83.35 o 
  -2   2  14     4490.61     4579.08     84.27 o 
   0   2  14     2671.67     2804.14     53.55 o 
   2   2  14     4805.69     4616.37     97.59 o 
   4   2  14      308.45      380.84     24.77 o 
   6   2  14     4823.94     4652.91     73.22 o 
   8   2  14      285.42      383.27     27.88 o 
  10   2  14      506.79      528.91     58.61 o 
  12   2  14      714.93      726.84     38.03 o 
 -27   3  14       93.05      133.32     28.77 o 
 -25   3  14     4375.47     4302.87    130.19 o 
 -23   3  14     8496.42     8304.41    172.42 o 
 -21   3  14     7435.14     7284.77    110.85 o 
 -19   3  14     6455.93     6293.24     99.26 o 
 -17   3  14    12138.09    11702.12    145.72 o 
 -15   3  14      791.44      836.58     35.39 o 
 -13   3  14     4214.64     4066.20     73.08 o 
 -11   3  14    22636.50    22804.46    232.53 o 
  -9   3  14     3447.89     3471.16    147.49 o 
  -7   3  14     6707.68     6710.28    115.20 o 
  -5   3  14    32186.99    30944.70    346.24 o 
  -3   3  14     2359.91     2612.44    336.41 o 
  -1   3  14     3358.17     3331.74    103.01 o 
   1   3  14    17409.63    16903.01    218.97 o 
   3   3  14     7503.90     7332.66    125.31 o 
   5   3  14     5629.01     5373.91    151.45 o 
   7   3  14    11587.87    11556.54    254.98 o 
   9   3  14     2325.55     2076.37     98.76 o 
  11   3  14      117.55      114.73     48.03 o 
 -26   4  14       92.40       55.39     29.87 o 
 -24   4  14     1863.02     1874.50     68.33 o 
 -22   4  14     3459.88     3609.54     77.46 o 
 -20   4  14      151.31      168.34     25.51 o 
 -18   4  14     3043.56     2993.16     66.67 o 
 -16   4  14     2743.21     2782.54     63.59 o 
 -14   4  14      169.26      223.42     40.69 o 
 -12   4  14     5686.18     5991.79     98.89 o 
 -10   4  14     5012.92     5104.43     85.23 o 
  -8   4  14      515.76      473.47     31.88 o 
  -6   4  14     7389.19     7346.65    118.91 o 
  -4   4  14     4105.39     4219.42     85.82 o 
  -2   4  14       73.51       53.80     20.55 o 
   0   4  14     1914.93     1934.71     59.13 o 
   2   4  14     9121.30     9006.62    144.73 o 
   4   4  14      204.86      260.00     43.26 o 
   6   4  14     4419.47     4433.06    136.83 o 
   8   4  14     1895.49     1769.99     62.71 o 
 -23   5  14      301.92      308.48     38.80 o 
 -21   5  14      447.73      437.13     39.76 o 
 -19   5  14      594.24      512.79     40.49 o 
 -17   5  14      945.90      889.73     47.77 o 
 -15   5  14      184.12      202.76     34.75 o 
 -13   5  14      635.88      596.64     31.41 o 
 -11   5  14     1213.50     1230.73     48.23 o 
  -9   5  14      566.50      553.58     36.17 o 
  -7   5  14       25.44       49.58     22.44 o 
  -5   5  14     2111.54     1933.27     59.65 o 
  -3   5  14      217.66      263.53     29.29 o 
  -1   5  14      605.06      568.81     37.33 o 
   1   5  14      636.46      650.33     39.46 o 
   3   5  14      118.63      167.65     29.19 o 
   5   5  14        4.05      -34.70     23.13 o 
   7   5  14      954.00      963.20     50.38 o 
 -20   6  14      111.48      159.99     40.25 o 
 -18   6  14     4520.94     4213.68    101.43 o 
 -16   6  14     2702.48     2690.19     80.28 o 
 -14   6  14       41.41       56.42     21.81 o 
 -12   6  14     9620.20     9525.93    153.93 o 
 -10   6  14     6433.52     6305.85    139.94 o 
  -8   6  14      212.78      184.18     33.20 o 
  -6   6  14     5404.03     5538.42    109.22 o 
  -4   6  14     4424.50     4394.58     95.78 o 
  -2   6  14      287.25      260.63     56.54 o 
   0   6  14     4431.20     4545.52    101.19 o 
   2   6  14     7676.16     7676.84    176.14 o 
   4   6  14        0.63      -35.63     23.75 o 
 -17   7  14     2421.73     2523.41     78.94 o 
 -15   7  14     1285.68     1251.84     52.09 o 
 -13   7  14      383.25      391.06     40.12 o 
 -11   7  14     3412.73     3664.93     92.19 o 
  -9   7  14      378.73      444.86     40.10 o 
  -7   7  14     1280.94     1351.80     57.48 o 
  -5   7  14     4396.55     4690.23    104.79 o 
  -3   7  14      262.59      273.42     35.98 o 
  -1   7  14      308.42      366.47     39.37 o 
 -27   1  15     3211.62     3063.63     95.04 o 
 -25   1  15     5427.92     5288.97    123.59 o 
 -23   1  15     3251.69     3265.57     93.78 o 
 -21   1  15      518.44      485.93     32.36 o 
 -19   1  15       38.71       53.17     19.62 o 
 -17   1  15     8651.44     8607.87    116.30 o 
 -15   1  15     8191.80     8326.43    136.38 o 
 -13   1  15     4265.49     4224.69    102.00 o 
 -11   1  15    16692.50    16405.33    176.80 o 
  -9   1  15     2754.92     2918.93     58.21 o 
  -7   1  15      404.15      415.00     45.12 o 
  -5   1  15     3092.48     3159.66     50.71 o 
  -3   1  15     7809.20     7798.39    101.65 o 
  -1   1  15     2714.04     2577.90     60.57 o 
   1   1  15     7840.51     7678.64    135.79 o 
   3   1  15     6497.77     6776.02    120.87 o 
   5   1  15        2.82      -13.96     13.27 o 
   7   1  15     8109.80     8236.96    107.99 o 
   9   1  15     4634.08     4464.35     77.88 o 
 -26   2  15      136.19      165.40     28.43 o 
 -24   2  15     6867.59     6867.94    110.71 o 
 -22   2  15     4402.24     4460.54    101.49 o 
 -20   2  15      523.32      557.09     41.36 o 
 -18   2  15     8963.85     8764.69    121.14 o 
 -16   2  15     9589.25     9490.49    125.29 o 
 -14   2  15      260.04      237.78     24.03 o 
 -12   2  15     4902.66     5204.50     90.93 o 
 -10   2  15    17072.89    17184.47    185.48 o 
  -8   2  15       48.71       88.87     33.61 o 
  -6   2  15     2481.81     2601.37     59.78 o 
  -4   2  15    10017.68    10106.98    180.19 o 
  -2   2  15      448.95      420.40     48.96 o 
   0   2  15    13258.86    12487.25    253.32 o 
   2   2  15     8627.60     8563.15    199.17 o 
   4   2  15     4021.09     3911.44     78.83 o 
   6   2  15     2165.80     2083.71     49.43 o 
   8   2  15     8319.14     8031.71    106.92 o 
  10   2  15     1112.97     1341.90    242.43 o 
 -25   3  15     2757.31     2759.57     70.20 o 
 -23   3  15       69.33      127.47     26.40 o 
 -21   3  15     1785.39     1698.18     52.73 o 
 -19   3  15       31.19        0.54     19.12 o 
 -17   3  15     2254.08     2368.64     58.44 o 
 -15   3  15      366.95      360.72     27.91 o 
 -13   3  15     1063.98      987.56     38.18 o 
 -11   3  15      807.47      906.63     37.00 o 
  -9   3  15        2.13       -1.83     16.04 o 
  -7   3  15      934.52      968.79     45.10 o 
  -5   3  15        9.75        9.54     22.82 o 
  -3   3  15     3375.44     3300.86    111.20 o 
  -1   3  15      116.05      143.86     24.86 o 
   1   3  15     1366.07     1289.53     49.23 o 
   3   3  15       40.74       31.64     40.98 o 
   5   3  15       30.09       18.05     28.84 o 
   7   3  15      588.77      536.93     57.47 o 
   9   3  15       27.23       14.32     36.72 o 
 -24   4  15     2511.53     2355.72     66.44 o 
 -22   4  15     3811.46     3889.96     81.50 o 
 -20   4  15      721.72      644.63     37.60 o 
 -18   4  15       11.33       13.39     38.69 o 
 -16   4  15    10066.12     9776.64    134.10 o 
 -14   4  15       51.26       67.40     24.90 o 
 -12   4  15     9362.40     9103.37    125.21 o 
 -10   4  15     1391.10     1639.02    150.22 o 
  -8   4  15     1704.46     1860.81     85.27 o 
  -6   4  15     2364.85     2530.94     98.13 o 
  -4   4  15     4778.23     4796.81     94.98 o 
  -2   4  15       11.81      -21.20     19.83 o 
   0   4  15     2343.54     2252.24     85.48 o 
   2   4  15     9357.39     9073.18    148.05 o 
   4   4  15      527.90      551.51     39.38 o 
   6   4  15      293.34      298.71     32.57 o 
 -23   5  15    13345.22    13131.19    207.59 o 
 -21   5  15     2110.00     2007.81    104.05 o 
 -19   5  15     1492.45     1430.59     59.98 o 
 -17   5  15     3999.40     3927.64     96.84 o 
 -15   5  15     5115.28     5093.05    110.78 o 
 -13   5  15     3045.91     3117.22     69.96 o 
 -11   5  15     3500.83     3590.87     90.38 o 
  -9   5  15     4396.61     4333.20     91.71 o 
  -7   5  15      456.20      639.73     57.37 o 
  -5   5  15    13369.66    13161.12    188.75 o 
  -3   5  15     2588.08     2483.40     69.38 o 
  -1   5  15       43.56       50.51     24.25 o 
   1   5  15     8878.98     8724.40    148.80 o 
   3   5  15     4390.23     4647.78    103.56 o 
   5   5  15     1010.05     1107.21     61.93 o 
 -18   6  15      119.06      188.53     33.33 o 
 -16   6  15     1542.10     1700.97     66.54 o 
 -14   6  15        3.83       19.19     42.01 o 
 -12   6  15      548.38      626.01     35.61 o 
 -10   6  15        4.64       58.37     34.54 o 
  -8   6  15     1054.72     1209.15     53.76 o 
  -6   6  15     1471.77     1560.49     59.11 o 
  -4   6  15      196.46      247.56     57.47 o 
  -2   6  15        0.54      -30.08     35.48 o 
   0   6  15       30.32       67.71     26.43 o 
   2   6  15     2263.18     2220.93     73.20 o 
 -13   7  15        7.04      -25.14     25.24 o 
 -11   7  15     2833.32     2787.97     81.41 o 
  -9   7  15     1040.51     1073.47     52.79 o 
  -7   7  15      310.09      319.93     38.73 o 
  -5   7  15     1187.34     1209.81     56.22 o 
 -26   0  16      310.74      323.24     65.35 o 
 -24   0  16      435.24      473.45     59.96 o 
 -22   0  16    17174.48    16823.60    354.36 o 
 -20   0  16      442.36      452.91     55.19 o 
 -18   0  16    12139.80    12138.91    273.03 o 
 -16   0  16     5524.89     5327.02    158.72 o 
 -14   0  16    17605.10    16869.24    333.82 o 
 -12   0  16     3693.13     3907.92    128.63 o 
 -10   0  16    14442.97    14876.87    199.42 o 
  -8   0  16     3550.64     3647.67     80.14 o 
  -6   0  16      595.05      592.99     35.33 o 
  -4   0  16    29331.65    29961.23    347.94 o 
  -2   0  16     4645.92     4756.06    132.78 o 
   0   0  16     1803.52     1831.76     84.23 o 
   2   0  16    16145.25    16143.92    310.38 o 
   4   0  16     8327.76     8196.55    200.62 o 
   6   0  16     1197.24     1060.38     72.82 o 
   8   0  16     6629.53     6339.04    113.60 o 
 -27   1  16      131.47       81.61     38.12 o 
 -25   1  16       25.04        5.84     30.85 o 
 -23   1  16      175.90      264.39     45.23 o 
 -21   1  16     7199.08     6813.94    138.26 o 
 -19   1  16     1256.68     1267.27     42.97 o 
 -17   1  16     2392.99     2403.37     57.98 o 
 -15   1  16     2725.27     2706.36     60.42 o 
 -13   1  16      116.87      124.00     24.86 o 
 -11   1  16     6981.95     7324.99    103.11 o 
  -9   1  16      802.28      879.83     56.86 o 
  -7   1  16     2813.95     2825.84     58.31 o 
  -5   1  16     3686.53     3729.35     82.86 o 
  -3   1  16     5633.72     5623.15    103.15 o 
  -1   1  16      112.06      152.15     62.14 o 
   1   1  16     1171.08     1258.93    158.82 o 
   3   1  16     4735.97     4947.16    102.81 o 
   5   1  16        8.75       32.58     17.49 o 
   7   1  16     1862.59     2021.21     79.95 o 
 -26   2  16     2164.92     2208.31     83.24 o 
 -24   2  16     1496.45     1437.05     50.99 o 
 -22   2  16     1159.43     1140.17     46.12 o 
 -20   2  16      766.86      728.96     36.10 o 
 -18   2  16      790.50      714.15     36.10 o 
 -16   2  16     5356.78     5379.07     93.60 o 
 -14   2  16       19.37       -8.05     17.84 o 
 -12   2  16       87.62      108.11     24.21 o 
 -10   2  16     1581.22     1762.50     48.51 o 
  -8   2  16      971.45      972.04     36.72 o 
  -6   2  16     1456.64     1534.90     54.44 o 
  -4   2  16     2319.98     2214.33     64.81 o 
  -2   2  16     5723.74     5879.34    113.51 o 
   0   2  16     1476.16     1412.15     54.72 o 
   2   2  16     3967.63     4135.10    132.78 o 
   4   2  16      217.41      235.48     46.27 o 
   6   2  16      199.09      260.38     48.76 o 
   8   2  16     1825.12     1897.74     99.79 o 
 -25   3  16       61.50       83.47     25.70 o 
 -23   3  16     5871.91     5856.46    103.47 o 
 -21   3  16     3279.56     3208.49     72.54 o 
 -19   3  16        7.97       -1.48     24.40 o 
 -17   3  16    11421.92    11377.97    155.47 o 
 -15   3  16     4833.68     4614.71     84.05 o 
 -13   3  16      213.89      188.51     24.36 o 
 -11   3  16     7945.64     7715.75    111.20 o 
  -9   3  16    16482.68    16643.57    229.36 o 
  -7   3  16        6.06       -8.79     18.59 o 
  -5   3  16     5521.26     5529.18    118.67 o 
  -3   3  16     8419.05     8096.34    193.99 o 
  -1   3  16     1367.34     1383.00     77.39 o 
   1   3  16    12634.47    13014.85    274.48 o 
   3   3  16     5825.87     5692.54    111.36 o 
   5   3  16      660.84      681.89     49.59 o 
 -24   4  16      450.14      494.13     38.95 o 
 -22   4  16      429.99      470.29     36.45 o 
 -20   4  16      360.70      409.68     33.94 o 
 -18   4  16     1767.54     1881.11     56.59 o 
 -16   4  16     4153.96     4321.92     84.13 o 
 -14   4  16      353.71      396.05     39.26 o 
 -12   4  16      419.98      453.23     32.98 o 
 -10   4  16     6994.26     7114.55    132.34 o 
  -8   4  16     2410.51     2426.84     74.21 o 
  -6   4  16      432.47      433.41     51.87 o 
  -4   4  16     1167.71     1143.16     70.54 o 
  -2   4  16      839.50      951.46     68.47 o 
   0   4  16     1450.02     1477.94     57.88 o 
   2   4  16     2536.82     2630.84     75.31 o 
   4   4  16      942.04      856.97     46.86 o 
 -21   5  16      108.31       83.01     31.93 o 
 -19   5  16       14.30      -28.98     35.48 o 
 -17   5  16      315.18      385.44     49.69 o 
 -15   5  16      322.97      306.32     32.02 o 
 -13   5  16       98.16       47.73     26.55 o 
 -11   5  16      782.53      690.29     45.40 o 
  -9   5  16      641.48      602.91     61.00 o 
  -7   5  16        2.04       31.95     34.86 o 
  -5   5  16      688.35      681.46     41.57 o 
  -3   5  16      170.34      182.02     31.38 o 
  -1   5  16      199.76      236.68     33.71 o 
   1   5  16     1101.11     1052.53     52.07 o 
 -16   6  16     3612.40     3442.52     95.44 o 
 -14   6  16      534.61      546.82     43.03 o 
 -12   6  16      768.30      768.25     48.22 o 
 -10   6  16     7314.76     7612.10    200.00 o 
  -8   6  16     2315.37     2247.12    104.98 o 
  -6   6  16     1317.45     1349.75     72.20 o 
  -4   6  16     2084.96     2201.51     70.58 o 
  -2   6  16      908.07      918.28     62.97 o 
 -25   1  17      588.95      585.66     52.75 o 
 -23   1  17     3863.66     3858.31    106.50 o 
 -21   1  17     6627.28     6262.53    133.65 o 
 -19   1  17      840.88      761.85     48.30 o 
 -17   1  17     2644.85     2557.13     79.66 o 
 -15   1  17     9847.20     9531.79    127.67 o 
 -13   1  17     1281.99     1279.78     42.81 o 
 -11   1  17     7116.98     7378.42    106.19 o 
  -9   1  17    13490.72    13330.98    156.94 o 
  -7   1  17       14.59       47.69     51.78 o 
  -5   1  17     6268.20     6283.31    117.15 o 
  -3   1  17    10292.54    10160.05    222.41 o 
  -1   1  17      852.52      851.46     63.69 o 
   1   1  17     3087.67     3093.05     80.01 o 
   3   1  17     5635.73     5519.88    113.01 o 
   5   1  17      507.31      581.47     48.35 o 
 -24   2  17       10.25       40.72     31.63 o 
 -22   2  17     8873.65     8740.70    129.30 o 
 -20   2  17      157.96      155.69     26.02 o 
 -18   2  17     1194.88     1264.92     45.96 o 
 -16   2  17     8898.67     8844.19    124.92 o 
 -14   2  17     8768.01     8831.76    123.05 o 
 -12   2  17     1069.26     1026.09     40.48 o 
 -10   2  17    11456.38    11697.22    146.09 o 
  -8   2  17     7079.13     7284.23    130.48 o 
  -6   2  17     2151.03     2225.80     68.06 o 
  -4   2  17    10311.07    10610.34    168.46 o 
  -2   2  17     6616.00     6828.57    127.40 o 
   0   2  17        2.85       -3.32     31.12 o 
   2   2  17     7820.43     7669.78    197.51 o 
   4   2  17     4418.25     4407.51    146.27 o 
 -23   3  17      453.97      500.67     37.28 o 
 -21   3  17      214.44      256.48     29.59 o 
 -19   3  17       26.53      -12.24     19.45 o 
 -17   3  17       41.07       33.23     21.66 o 
 -15   3  17      587.40      718.87     37.54 o 
 -13   3  17      408.20      369.55     30.65 o 
 -11   3  17       15.27       59.12     21.43 o 
  -9   3  17      742.95      845.57     45.36 o 
  -7   3  17     1512.88     1500.11     57.90 o 
  -5   3  17      316.50      354.54     35.49 o 
  -3   3  17        3.76       52.32     34.03 o 
  -1   3  17     1291.12     1304.78     79.25 o 
   1   3  17      135.81       97.72     40.66 o 
   3   3  17      802.68      769.30     66.81 o 
 -22   4  17     1636.17     1391.27     52.95 o 
 -20   4  17     2578.03     2335.49     65.01 o 
 -18   4  17     3364.30     3225.07     75.30 o 
 -16   4  17     2628.35     2504.92     66.05 o 
 -14   4  17     2372.84     2432.65     69.01 o 
 -12   4  17       25.98        1.36     24.04 o 
 -10   4  17     9691.19     9531.82    162.85 o 
  -8   4  17      477.81      539.91     41.37 o 
  -6   4  17      279.06      233.58     33.41 o 
  -4   4  17     5938.35     6088.64    173.03 o 
  -2   4  17     4460.85     4349.00    144.81 o 
   0   4  17     1481.08     1522.42     88.38 o 
   2   4  17     1082.45     1129.47     78.01 o 
 -19   5  17      125.56      127.33     33.73 o 
 -17   5  17     4425.59     4591.86     92.68 o 
 -15   5  17     2507.90     2578.30     68.74 o 
 -13   5  17     1684.46     1689.82     67.32 o 
 -11   5  17     6443.86     6366.74    131.77 o 
  -9   5  17     7578.03     7508.96    165.56 o 
  -7   5  17      316.14      263.70     52.28 o 
  -5   5  17      269.91      286.10     52.08 o 
  -3   5  17    13312.36    13787.05    299.80 o 
 -24   0  18     1055.94      996.90     82.37 o 
 -22   0  18     1053.06     1007.48     81.12 o 
 -20   0  18     4713.48     4512.28    160.79 o 
 -18   0  18      511.18      539.63     64.32 o 
 -16   0  18    16969.28    16825.46    349.59 o 
 -14   0  18     2133.93     2300.44    106.43 o 
 -12   0  18      306.52      278.43     50.83 o 
 -10   0  18     7796.23     8301.94    208.30 o 
  -8   0  18     7134.92     7609.20    194.19 o 
  -4   0  18     4407.94     4286.14    130.71 o 
  -2   0  18    15050.36    14435.82    288.38 o 
   0   0  18      881.91     1099.80     70.96 o 
   2   0  18     6618.87     6623.30    180.71 o 
 -23   1  18     2767.54     2679.84     91.17 o 
 -21   1  18       18.57       63.22     46.16 o 
 -19   1  18     2194.98     2236.45     78.70 o 
 -17   1  18     1666.49     1738.01     69.38 o 
 -15   1  18     3008.35     3112.88     88.76 o 
 -13   1  18        3.43      -13.23     19.35 o 
 -11   1  18      322.02      368.22     30.40 o 
  -9   1  18     5252.05     5557.01     91.65 o 
  -7   1  18      221.69      254.61     31.56 o 
  -5   1  18      756.98      748.10     44.01 o 
  -3   1  18     3225.22     3068.91    112.66 o 
  -1   1  18     2251.72     2365.58    101.04 o 
   1   1  18     1487.64     1418.27     82.99 o 
   3   1  18      696.43      747.52     67.84 o 
 -22   2  18      878.02      844.33     57.09 o 
 -20   2  18      925.65      871.11     41.94 o 
 -18   2  18      131.25      127.28     26.02 o 
 -16   2  18      159.19      161.36     26.68 o 
 -14   2  18     1814.59     1784.66     53.19 o 
 -12   2  18      797.72      797.16     37.75 o 
 -10   2  18      783.13      828.31     47.27 o 
  -8   2  18      622.27      685.18     43.76 o 
  -6   2  18     1006.30     1111.58     52.84 o 
  -4   2  18     1942.41     2061.05     69.46 o 
  -2   2  18      474.93      523.03     58.09 o 
   0   2  18      624.44      600.21     62.03 o 
   2   2  18      760.38      788.39     69.71 o 
 -21   3  18     4419.17     4330.83    101.54 o 
 -19   3  18     1064.50     1009.68     44.64 o 
 -17   3  18     1753.62     1804.56     72.43 o 
 -15   3  18     9922.89    10003.10    139.68 o 
 -13   3  18      700.37      735.10     55.95 o 
 -11   3  18     4933.00     5132.22    111.77 o 
  -9   3  18     2424.07     2659.32     79.22 o 
  -7   3  18     5007.26     5101.16    112.60 o 
  -5   3  18     3739.92     3850.93     96.72 o 
  -3   3  18    10629.65    10677.06    178.83 o 
  -1   3  18     1636.55     1575.12     89.00 o 
   1   3  18      200.88      200.00     49.79 o 
 -18   4  18       43.50       54.25     25.68 o 
 -16   4  18     2430.94     2544.10     68.27 o 
 -14   4  18     5227.25     5214.55    150.93 o 
 -12   4  18      170.28      133.85     32.22 o 
 -10   4  18     1854.82     1883.49     69.12 o 
  -8   4  18     1318.53     1463.14     62.20 o 
  -6   4  18      285.33      344.14     39.20 o 
  -4   4  18     7385.40     7729.97    150.20 o 
  -2   4  18     1325.20     1272.83     84.44 o 
 -13   5  18      231.52      272.41     41.81 o 
 -11   5  18       57.00       74.55     44.81 o 
  -9   5  18       47.98       16.21     25.62 o 
  -7   5  18       76.36       86.72     36.51 o 
 -21   1  19     5310.80     5096.25    124.69 o 
 -19   1  19     2401.26     2274.48     81.62 o 
 -17   1  19      508.11      614.16     48.26 o 
 -15   1  19     2676.41     2741.68     85.60 o 
 -13   1  19     2162.34     2019.42     72.02 o 
 -11   1  19        3.89      -10.81     27.46 o 
  -9   1  19     8924.45     9019.73    172.30 o 
  -7   1  19     3991.84     4121.43    126.87 o 
  -5   1  19      848.80      757.68     65.56 o 
  -3   1  19     6715.94     7205.25    189.42 o 
  -1   1  19     2117.17     1944.21     96.47 o 
 -20   2  19     5736.29     5715.90    215.35 o 
 -18   2  19      151.87      128.87     35.20 o 
 -16   2  19     2447.33     2566.32     66.33 o 
 -14   2  19     4487.19     4739.29    108.06 o 
 -12   2  19      560.45      529.15     38.22 o 
 -10   2  19     2698.95     2792.38     81.07 o 
  -8   2  19     3655.37     3620.90     93.06 o 
  -6   2  19      483.94      506.50     41.99 o 
  -4   2  19     3446.16     3419.74    125.31 o 
  -2   2  19     8922.95     9090.95    223.65 o 
 -19   3  19      465.68      552.91     39.14 o 
 -17   3  19      336.57      376.43     35.00 o 
 -15   3  19        0.36       24.83     25.80 o 
 -13   3  19        4.83       23.46     26.33 o 
 -11   3  19      210.62      256.43     37.07 o 
  -9   3  19      246.36      266.69     36.59 o 
  -7   3  19        7.26      -18.79     25.49 o 
  -5   3  19      415.42      450.54     42.09 o 
 -14   4  19     3636.35     3702.97    100.41 o 
 -12   4  19       33.18      -20.97     27.08 o 
 -10   4  19      367.07      338.29     42.16 o 
  -8   4  19     6159.70     6152.11    133.17 o 
 -18   0  20     1167.81     1182.17     83.40 o 
 -16   0  20     1376.76     1504.37     95.85 o 
 -14   0  20    11995.29    12411.32    290.87 o 
 -12   0  20      755.38      723.87     69.71 o 
 -10   0  20      555.68      564.53     67.01 o 
 -17   1  20      156.26      152.87     38.73 o 
 -15   1  20      803.23      793.80     53.50 o 
 -13   1  20     3124.29     3290.10    131.43 o 
 -11   1  20      174.10      258.51     54.77 o 
  -9   1  20      572.68      587.35     67.84 o 
  -5   1  20       20.27       49.79     40.87 o 
 -16   2  20     3152.97     3184.74     97.11 o 
 -14   2  20      529.93      581.24     38.41 o 
 -12   2  20      358.37      417.10     54.56 o 
 -10   2  20      127.30      100.27     33.02 o 
  -8   2  20      669.67      583.68     45.80 o 
                                                 
